# Supplementary material for: Genetic Patterns of Common-Bean Seed Acquisition and Early-Stage Adoption Among Farmer Groups in Western Uganda
Source: Front Plant Sci. 2018 May 11;9:586. doi: 10.3389/fpls.2018.00586 (PMC5958309; doi:10.3389/fpls.2018.00586)
Supplement: Supplementary file 1 [file Table_1.XLSX]

## Sheet: erindsdistance2.csv
					Genetic distance matrix
Seed ID	Market(M)/Organization(O)/Home(H)	Farmer Group Kyamaleera (Ky)/Kakindo (Ka)/Akumulikire (Ak)/Unaffiliated (Un)/Control genotypes (C)	Affiliated (1) /Unaffiliated (0)	Genepool Andean (A)/Mesoamerican (M)	2A	2B	3A	4A	4B	4C	4D	4E	4F	4G	7A	7B	7C	7D	7E	7F	8A	9A	9B	10A	10B	10C	10D	10E	10F	12A	12B	12C	12D	12F	13A	13B	14A	14B	14C	14D	14E	14F	14G	14H	14I	15A	15B	15C	15D
2A	M	KY	1	A	0	0.021564	0.439732	0.39774	0.0177689	0.448084	0.0292122	0.021564	0.350564	0.0187159	0.021564	0.412011	0.0187159	0.416829	0.448084	0.0398576	0.383736	0.021564	0.0177689	0.369988	0.412011	0.0418094	0	0.0177689	0.0244229	0.0187159	0.0177689	0	0.021564	0.0311365	0.64696	0.0177689	0	0.021564	0.256432	0.0177689	0.0225158	0.0253784	0.0177689	0.0187159	0.619019	0.350564	0	0.021564	0.0139929
2B	M	KY	1	A	0.021564	0	0.418442	0.386825	0.00556589	0.416829	0.00929956	0.00556589	0.34031	0.00463537	0.00556589	0.394605	0.00463537	0.396171	0.416829	0.0177689	0.373021	0.00556589	0.00556589	0.359467	0.394605	0.019664	0.021564	0.00556589	0.0139929	0.00277778	0.00556589	0.021564	0.00556589	0.0168231	0.631786	0.00556589	0.021564	0.00556589	0.239707	0.00556589	0.0083644	0.00556589	0.00556589	0.0083644	0.600268	0.34031	0.021564	0.00556589	0.0244229
3A	M	KY	1	M	0.439732	0.418442	0	0.50567	0.41522	0.548592	0.424929	0.412011	0.518475	0.413614	0.412011	0.514794	0.413614	0.535267	0.548592	0.410412	0.514794	0.412011	0.41522	0.509307	0.514794	0.436417	0.439732	0.41522	0.416829	0.413614	0.41522	0.439732	0.412011	0.41522	0.412011	0.41522	0.439732	0.412011	0.514794	0.41522	0.410412	0.418442	0.412011	0.410412	0.423302	0.518475	0.439732	0.412011	0.438072
4A	O	KY	1	M	0.39774	0.386825	0.50567	0	0.386825	0.251246	0.393043	0.386825	0.0788664	0.385279	0.386825	0.19645	0.385279	0.0986317	0.251246	0.400888	0.0768158	0.386825	0.386825	0.100743	0.19645	0.385279	0.39774	0.386825	0.391484	0.382196	0.386825	0.39774	0.386825	0.389928	0.621132	0.386825	0.39774	0.386825	0.20612	0.386825	0.385279	0.386825	0.383736	0.388375	0.727807	0.0788664	0.39774	0.386825	0.418442
4B	O	KY	1	A	0.0177689	0.00556589	0.41522	0.386825	0	0.423302	0.0130519	0.003706	0.34031	0.00277778	0.003706	0.39774	0.000924784	0.402467	0.423302	0.0234687	0.369988	0.003706	0	0.356487	0.39774	0.0234687	0.0177689	0	0.0083644	0.00277778	0	0.0177689	0.003706	0.0168231	0.63609	0	0.0177689	0.003706	0.24738	0	0.00463537	0.00929956	0.003706	0.00277778	0.592083	0.34031	0.0177689	0.003706	0.0187159
4C	O	KY	1	M	0.448084	0.416829	0.548592	0.251246	0.423302	0	0.410412	0.423302	0.284262	0.424929	0.423302	0.135356	0.421678	0.266912	0	0.431472	0.244814	0.423302	0.423302	0.243534	0.135356	0.412011	0.448084	0.423302	0.431472	0.421678	0.423302	0.448084	0.423302	0.416829	0.512961	0.423302	0.448084	0.423302	0.265594	0.423302	0.421678	0.416829	0.423302	0.424929	0.552443	0.284262	0.448084	0.423302	0.45653
4D	H	KY	1	A	0.0292122	0.00929956	0.424929	0.393043	0.0130519	0.410412	0	0.0130519	0.346153	0.0121121	0.0130519	0.385279	0.0121121	0.399312	0.410412	0.021564	0.379125	0.0130519	0.0130519	0.365461	0.385279	0.0234687	0.0292122	0.0130519	0.019664	0.0102359	0.0130519	0.0292122	0.0130519	0.0111734	0.623251	0.0130519	0.0292122	0.0130519	0.24738	0.0130519	0.0158786	0.0111734	0.0130519	0.0158786	0.588023	0.346153	0.0292122	0.0130519	0.0321006
4E	O	KY	1	A	0.021564	0.00556589	0.412011	0.386825	0.003706	0.423302	0.0130519	0	0.34031	0.00277778	0	0.39774	0.00277778	0.402467	0.423302	0.0234687	0.369988	0	0.003706	0.356487	0.39774	0.0234687	0.021564	0.003706	0.0083644	0.00277778	0.003706	0.021564	0	0.0168231	0.63609	0.003706	0.021564	0	0.24738	0.003706	0.00463537	0.0111734	0.00556589	0.00463537	0.592083	0.34031	0.021564	0	0.0225158
4F	M	KY	1	M	0.350564	0.34031	0.518475	0.0788664	0.34031	0.284262	0.346153	0.34031	0	0.338857	0.34031	0.204904	0.338857	0.0975784	0.284262	0.35352	0.128743	0.34031	0.34031	0.132042	0.204904	0.338857	0.350564	0.34031	0.344688	0.335958	0.34031	0.350564	0.34031	0.337406	0.649153	0.34031	0.350564	0.34031	0.19525	0.34031	0.338857	0.34031	0.337406	0.341767	0.701446	0	0.350564	0.34031	0.369988
4G	H	KY	1	A	0.0187159	0.00463537	0.413614	0.385279	0.00277778	0.424929	0.0121121	0.00277778	0.338857	0	0.00277778	0.399312	0.003706	0.404049	0.424929	0.0225158	0.371503	0.00277778	0.00277778	0.357976	0.399312	0.0244229	0.0187159	0.00277778	0.00929956	0.00185071	0.00277778	0.0187159	0.00277778	0.0158786	0.629643	0.00277778	0.0187159	0.00277778	0.246096	0.00277778	0.003706	0.0083644	0.00277778	0.003706	0.59005	0.338857	0.0187159	0.00277778	0.021564
7A	O	KY	1	A	0.021564	0.00556589	0.412011	0.386825	0.003706	0.423302	0.0130519	0	0.34031	0.00277778	0	0.39774	0.00277778	0.402467	0.423302	0.0234687	0.369988	0	0.003706	0.356487	0.39774	0.0234687	0.021564	0.003706	0.0083644	0.00277778	0.003706	0.021564	0	0.0168231	0.63609	0.003706	0.021564	0	0.24738	0.003706	0.00463537	0.0111734	0.00556589	0.00463537	0.592083	0.34031	0.021564	0	0.0225158
7B	M	KY	1	M	0.412011	0.394605	0.514794	0.19645	0.39774	0.135356	0.385279	0.39774	0.204904	0.399312	0.39774	0	0.396171	0.223348	0.135356	0.408816	0.202479	0.39774	0.39774	0.215916	0	0.389928	0.412011	0.39774	0.402467	0.396171	0.39774	0.412011	0.39774	0.385279	0.558257	0.39774	0.412011	0.39774	0.242256	0.39774	0.396171	0.394605	0.39774	0.399312	0.600268	0.204904	0.412011	0.39774	0.429831
7C	O	KY	1	A	0.0187159	0.00463537	0.413614	0.385279	0.000924784	0.421678	0.0121121	0.00277778	0.338857	0.003706	0.00277778	0.396171	0	0.400888	0.421678	0.0225158	0.368476	0.00277778	0.000924784	0.355002	0.396171	0.0225158	0.0187159	0.000924784	0.00929956	0.00185071	0.000924784	0.0187159	0.00277778	0.0158786	0.638251	0.000924784	0.0187159	0.00277778	0.246096	0.000924784	0.00556589	0.0102359	0.00463537	0.003706	0.594121	0.338857	0.0187159	0.00277778	0.019664
7D	O	KY	1	M	0.416829	0.396171	0.535267	0.0986317	0.402467	0.266912	0.399312	0.402467	0.0975784	0.404049	0.402467	0.223348	0.400888	0	0.266912	0.410412	0.0747708	0.402467	0.402467	0.111389	0.223348	0.391484	0.416829	0.402467	0.407224	0.400888	0.402467	0.416829	0.402467	0.396171	0.669183	0.402467	0.416829	0.402467	0.220862	0.402467	0.400888	0.396171	0.402467	0.404049	0.722945	0.0975784	0.416829	0.402467	0.434765
7E	O	KY	1	M	0.448084	0.416829	0.548592	0.251246	0.423302	0	0.410412	0.423302	0.284262	0.424929	0.423302	0.135356	0.421678	0.266912	0	0.431472	0.244814	0.423302	0.423302	0.243534	0.135356	0.412011	0.448084	0.423302	0.431472	0.421678	0.423302	0.448084	0.423302	0.416829	0.512961	0.423302	0.448084	0.423302	0.265594	0.423302	0.421678	0.416829	0.423302	0.424929	0.552443	0.284262	0.448084	0.423302	0.45653
7F	M	KY	1	A	0.0398576	0.0177689	0.410412	0.400888	0.0234687	0.431472	0.021564	0.0234687	0.35352	0.0225158	0.0234687	0.408816	0.0225158	0.410412	0.431472	0	0.393043	0.0234687	0.0234687	0.379125	0.408816	0.0282519	0.0398576	0.0234687	0.0321006	0.0206134	0.0234687	0.0398576	0.0234687	0.0330658	0.616913	0.0234687	0.0398576	0.0234687	0.264278	0.0234687	0.026335	0.0158786	0.0234687	0.026335	0.586002	0.35352	0.0398576	0.0234687	0.0427873
8A	O	KY	1	M	0.383736	0.373021	0.514794	0.0768158	0.369988	0.244814	0.379125	0.369988	0.128743	0.371503	0.369988	0.202479	0.368476	0.0747708	0.244814	0.393043	0	0.369988	0.369988	0.0447468	0.202479	0.368476	0.383736	0.369988	0.374542	0.368476	0.369988	0.383736	0.369988	0.376067	0.653558	0.369988	0.383736	0.369988	0.209778	0.369988	0.368476	0.379125	0.369988	0.371503	0.740102	0.128743	0.383736	0.369988	0.400888
9A	O	KY	1	A	0.021564	0.00556589	0.412011	0.386825	0.003706	0.423302	0.0130519	0	0.34031	0.00277778	0	0.39774	0.00277778	0.402467	0.423302	0.0234687	0.369988	0	0.003706	0.356487	0.39774	0.0234687	0.021564	0.003706	0.0083644	0.00277778	0.003706	0.021564	0	0.0168231	0.63609	0.003706	0.021564	0	0.24738	0.003706	0.00463537	0.0111734	0.00556589	0.00463537	0.592083	0.34031	0.021564	0	0.0225158
9B	O	KY	1	A	0.0177689	0.00556589	0.41522	0.386825	0	0.423302	0.0130519	0.003706	0.34031	0.00277778	0.003706	0.39774	0.000924784	0.402467	0.423302	0.0234687	0.369988	0.003706	0	0.356487	0.39774	0.0234687	0.0177689	0	0.0083644	0.00277778	0	0.0177689	0.003706	0.0168231	0.63609	0	0.0177689	0.003706	0.24738	0	0.00463537	0.00929956	0.003706	0.00277778	0.592083	0.34031	0.0177689	0.003706	0.0187159
10A	O	KY	1	M	0.369988	0.359467	0.509307	0.100743	0.356487	0.243534	0.365461	0.356487	0.132042	0.357976	0.356487	0.215916	0.355002	0.111389	0.243534	0.379125	0.0447468	0.356487	0.356487	0	0.215916	0.360961	0.369988	0.356487	0.360961	0.355002	0.356487	0.369988	0.356487	0.359467	0.638251	0.356487	0.369988	0.356487	0.189278	0.356487	0.355002	0.365461	0.356487	0.357976	0.732701	0.132042	0.369988	0.356487	0.386825
10B	M	KY	1	M	0.412011	0.394605	0.514794	0.19645	0.39774	0.135356	0.385279	0.39774	0.204904	0.399312	0.39774	0	0.396171	0.223348	0.135356	0.408816	0.202479	0.39774	0.39774	0.215916	0	0.389928	0.412011	0.39774	0.402467	0.396171	0.39774	0.412011	0.39774	0.385279	0.558257	0.39774	0.412011	0.39774	0.242256	0.39774	0.396171	0.394605	0.39774	0.399312	0.600268	0.204904	0.412011	0.39774	0.429831
10C	O	KY	1	A	0.0418094	0.019664	0.436417	0.385279	0.0234687	0.412011	0.0234687	0.0234687	0.338857	0.0244229	0.0234687	0.389928	0.0225158	0.391484	0.412011	0.0282519	0.368476	0.0234687	0.0234687	0.360961	0.389928	0	0.0418094	0.0234687	0.0321006	0.0225158	0.0234687	0.0418094	0.0234687	0.035	0.651352	0.0234687	0.0418094	0.0234687	0.266912	0.0234687	0.026335	0.0177689	0.0253784	0.026335	0.623251	0.338857	0.0418094	0.0234687	0.0427873
10D	M	KY	1	A	0	0.021564	0.439732	0.39774	0.0177689	0.448084	0.0292122	0.021564	0.350564	0.0187159	0.021564	0.412011	0.0187159	0.416829	0.448084	0.0398576	0.383736	0.021564	0.0177689	0.369988	0.412011	0.0418094	0	0.0177689	0.0244229	0.0187159	0.0177689	0	0.021564	0.0311365	0.64696	0.0177689	0	0.021564	0.256432	0.0177689	0.0225158	0.0253784	0.0177689	0.0187159	0.619019	0.350564	0	0.021564	0.0139929
10E	O	KY	1	A	0.0177689	0.00556589	0.41522	0.386825	0	0.423302	0.0130519	0.003706	0.34031	0.00277778	0.003706	0.39774	0.000924784	0.402467	0.423302	0.0234687	0.369988	0.003706	0	0.356487	0.39774	0.0234687	0.0177689	0	0.0083644	0.00277778	0	0.0177689	0.003706	0.0168231	0.63609	0	0.0177689	0.003706	0.24738	0	0.00463537	0.00929956	0.003706	0.00277778	0.592083	0.34031	0.0177689	0.003706	0.0187159
10F	M	KY	1	A	0.0244229	0.0139929	0.416829	0.391484	0.0083644	0.431472	0.019664	0.0083644	0.344688	0.00929956	0.0083644	0.402467	0.00929956	0.407224	0.431472	0.0321006	0.374542	0.0083644	0.0083644	0.360961	0.402467	0.0321006	0.0244229	0.0083644	0	0.0111734	0.0083644	0.0244229	0.0083644	0.0234687	0.638251	0.0083644	0.0244229	0.0083644	0.253834	0.0083644	0.00556589	0.0177689	0.0121121	0.00929956	0.598214	0.344688	0.0244229	0.0083644	0.0253784
12A	O	KY	1	A	0.0187159	0.00277778	0.413614	0.382196	0.00277778	0.421678	0.0102359	0.00277778	0.335958	0.00185071	0.00277778	0.396171	0.00185071	0.400888	0.421678	0.0206134	0.368476	0.00277778	0.00277778	0.355002	0.396171	0.0225158	0.0187159	0.00277778	0.0111734	0	0.00277778	0.0187159	0.00277778	0.0139929	0.633935	0.00277778	0.0187159	0.00277778	0.243534	0.00277778	0.00556589	0.0083644	0.00277778	0.00556589	0.594121	0.335958	0.0187159	0.00277778	0.021564
12B	O	KY	1	A	0.0177689	0.00556589	0.41522	0.386825	0	0.423302	0.0130519	0.003706	0.34031	0.00277778	0.003706	0.39774	0.000924784	0.402467	0.423302	0.0234687	0.369988	0.003706	0	0.356487	0.39774	0.0234687	0.0177689	0	0.0083644	0.00277778	0	0.0177689	0.003706	0.0168231	0.63609	0	0.0177689	0.003706	0.24738	0	0.00463537	0.00929956	0.003706	0.00277778	0.592083	0.34031	0.0177689	0.003706	0.0187159
12C	M	KY	1	A	0	0.021564	0.439732	0.39774	0.0177689	0.448084	0.0292122	0.021564	0.350564	0.0187159	0.021564	0.412011	0.0187159	0.416829	0.448084	0.0398576	0.383736	0.021564	0.0177689	0.369988	0.412011	0.0418094	0	0.0177689	0.0244229	0.0187159	0.0177689	0	0.021564	0.0311365	0.64696	0.0177689	0	0.021564	0.256432	0.0177689	0.0225158	0.0253784	0.0177689	0.0187159	0.619019	0.350564	0	0.021564	0.0139929
12D	O	KY	1	A	0.021564	0.00556589	0.412011	0.386825	0.003706	0.423302	0.0130519	0	0.34031	0.00277778	0	0.39774	0.00277778	0.402467	0.423302	0.0234687	0.369988	0	0.003706	0.356487	0.39774	0.0234687	0.021564	0.003706	0.0083644	0.00277778	0.003706	0.021564	0	0.0168231	0.63609	0.003706	0.021564	0	0.24738	0.003706	0.00463537	0.0111734	0.00556589	0.00463537	0.592083	0.34031	0.021564	0	0.0225158
12F	H	KY	1	A	0.0311365	0.0168231	0.41522	0.389928	0.0168231	0.416829	0.0111734	0.0168231	0.337406	0.0158786	0.0168231	0.385279	0.0158786	0.396171	0.416829	0.0330658	0.376067	0.0168231	0.0168231	0.359467	0.385279	0.035	0.0311365	0.0168231	0.0234687	0.0139929	0.0168231	0.0311365	0.0168231	0	0.627506	0.0168231	0.0311365	0.0168231	0.24738	0.0168231	0.019664	0.0225158	0.0149352	0.0177689	0.588023	0.337406	0.0311365	0.0168231	0.035969
13A	M	KY	1	M	0.64696	0.631786	0.412011	0.621132	0.63609	0.512961	0.623251	0.63609	0.649153	0.629643	0.63609	0.558257	0.638251	0.669183	0.512961	0.616913	0.653558	0.63609	0.63609	0.638251	0.558257	0.651352	0.64696	0.63609	0.638251	0.633935	0.63609	0.64696	0.63609	0.627506	0	0.63609	0.64696	0.63609	0.573985	0.63609	0.633935	0.631786	0.627506	0.629643	0.299262	0.649153	0.64696	0.63609	0.666931
13B	M	KY	1	A	0.0177689	0.00556589	0.41522	0.386825	0	0.423302	0.0130519	0.003706	0.34031	0.00277778	0.003706	0.39774	0.000924784	0.402467	0.423302	0.0234687	0.369988	0.003706	0	0.356487	0.39774	0.0234687	0.0177689	0	0.0083644	0.00277778	0	0.0177689	0.003706	0.0168231	0.63609	0	0.0177689	0.003706	0.24738	0	0.00463537	0.00929956	0.003706	0.00277778	0.592083	0.34031	0.0177689	0.003706	0.0187159
14A	M	KY	1	A	0	0.021564	0.439732	0.39774	0.0177689	0.448084	0.0292122	0.021564	0.350564	0.0187159	0.021564	0.412011	0.0187159	0.416829	0.448084	0.0398576	0.383736	0.021564	0.0177689	0.369988	0.412011	0.0418094	0	0.0177689	0.0244229	0.0187159	0.0177689	0	0.021564	0.0311365	0.64696	0.0177689	0	0.021564	0.256432	0.0177689	0.0225158	0.0253784	0.0177689	0.0187159	0.619019	0.350564	0	0.021564	0.0139929
14B	O	KY	1	A	0.021564	0.00556589	0.412011	0.386825	0.003706	0.423302	0.0130519	0	0.34031	0.00277778	0	0.39774	0.00277778	0.402467	0.423302	0.0234687	0.369988	0	0.003706	0.356487	0.39774	0.0234687	0.021564	0.003706	0.0083644	0.00277778	0.003706	0.021564	0	0.0168231	0.63609	0.003706	0.021564	0	0.24738	0.003706	0.00463537	0.0111734	0.00556589	0.00463537	0.592083	0.34031	0.021564	0	0.0225158
14C	M	KY	1	M	0.256432	0.239707	0.514794	0.20612	0.24738	0.265594	0.24738	0.24738	0.19525	0.246096	0.24738	0.242256	0.246096	0.220862	0.265594	0.264278	0.209778	0.24738	0.24738	0.189278	0.242256	0.266912	0.256432	0.24738	0.253834	0.243534	0.24738	0.256432	0.24738	0.24738	0.573985	0.24738	0.256432	0.24738	0	0.24738	0.246096	0.24738	0.244814	0.248666	0.608544	0.19525	0.256432	0.24738	0.273538
14D	O	KY	1	A	0.0177689	0.00556589	0.41522	0.386825	0	0.423302	0.0130519	0.003706	0.34031	0.00277778	0.003706	0.39774	0.000924784	0.402467	0.423302	0.0234687	0.369988	0.003706	0	0.356487	0.39774	0.0234687	0.0177689	0	0.0083644	0.00277778	0	0.0177689	0.003706	0.0168231	0.63609	0	0.0177689	0.003706	0.24738	0	0.00463537	0.00929956	0.003706	0.00277778	0.592083	0.34031	0.0177689	0.003706	0.0187159
14E	O	KY	1	A	0.0225158	0.0083644	0.410412	0.385279	0.00463537	0.421678	0.0158786	0.00463537	0.338857	0.003706	0.00463537	0.396171	0.00556589	0.400888	0.421678	0.026335	0.368476	0.00463537	0.00463537	0.355002	0.396171	0.026335	0.0225158	0.00463537	0.00556589	0.00556589	0.00463537	0.0225158	0.00463537	0.019664	0.633935	0.00463537	0.0225158	0.00463537	0.246096	0.00463537	0	0.0121121	0.00649757	0.00556589	0.586002	0.338857	0.0225158	0.00463537	0.0234687
14F	M	KY	1	A	0.0253784	0.00556589	0.418442	0.386825	0.00929956	0.416829	0.0111734	0.0111734	0.34031	0.0083644	0.0111734	0.394605	0.0102359	0.396171	0.416829	0.0158786	0.379125	0.0111734	0.00929956	0.365461	0.394605	0.0177689	0.0253784	0.00929956	0.0177689	0.0083644	0.00929956	0.0253784	0.0111734	0.0225158	0.631786	0.00929956	0.0253784	0.0111734	0.24738	0.00929956	0.0121121	0	0.00929956	0.0121121	0.600268	0.34031	0.0253784	0.0111734	0.0282519
14G	O	KY	1	A	0.0177689	0.00556589	0.412011	0.383736	0.003706	0.423302	0.0130519	0.00556589	0.337406	0.00277778	0.00556589	0.39774	0.00463537	0.402467	0.423302	0.0234687	0.369988	0.00556589	0.003706	0.356487	0.39774	0.0253784	0.0177689	0.003706	0.0121121	0.00277778	0.003706	0.0177689	0.00556589	0.0149352	0.627506	0.003706	0.0177689	0.00556589	0.244814	0.003706	0.00649757	0.00929956	0	0.00277778	0.592083	0.337406	0.0177689	0.00556589	0.0225158
14H	O	KY	1	A	0.0187159	0.0083644	0.410412	0.388375	0.00277778	0.424929	0.0158786	0.00463537	0.341767	0.003706	0.00463537	0.399312	0.003706	0.404049	0.424929	0.026335	0.371503	0.00463537	0.00277778	0.357976	0.399312	0.026335	0.0187159	0.00277778	0.00929956	0.00556589	0.00277778	0.0187159	0.00463537	0.0177689	0.629643	0.00277778	0.0187159	0.00463537	0.248666	0.00277778	0.00556589	0.0121121	0.00277778	0	0.59005	0.341767	0.0187159	0.00463537	0.021564
14I	O	KY	1	M	0.619019	0.600268	0.423302	0.727807	0.592083	0.552443	0.588023	0.592083	0.701446	0.59005	0.592083	0.600268	0.594121	0.722945	0.552443	0.586002	0.740102	0.592083	0.592083	0.732701	0.600268	0.623251	0.619019	0.592083	0.598214	0.594121	0.592083	0.619019	0.592083	0.588023	0.299262	0.592083	0.619019	0.592083	0.608544	0.592083	0.586002	0.600268	0.592083	0.59005	0	0.701446	0.619019	0.592083	0.629643
15A	O	KY	1	M	0.350564	0.34031	0.518475	0.0788664	0.34031	0.284262	0.346153	0.34031	0	0.338857	0.34031	0.204904	0.338857	0.0975784	0.284262	0.35352	0.128743	0.34031	0.34031	0.132042	0.204904	0.338857	0.350564	0.34031	0.344688	0.335958	0.34031	0.350564	0.34031	0.337406	0.649153	0.34031	0.350564	0.34031	0.19525	0.34031	0.338857	0.34031	0.337406	0.341767	0.701446	0	0.350564	0.34031	0.369988
15B	M	KY	1	A	0	0.021564	0.439732	0.39774	0.0177689	0.448084	0.0292122	0.021564	0.350564	0.0187159	0.021564	0.412011	0.0187159	0.416829	0.448084	0.0398576	0.383736	0.021564	0.0177689	0.369988	0.412011	0.0418094	0	0.0177689	0.0244229	0.0187159	0.0177689	0	0.021564	0.0311365	0.64696	0.0177689	0	0.021564	0.256432	0.0177689	0.0225158	0.0253784	0.0177689	0.0187159	0.619019	0.350564	0	0.021564	0.0139929
15C	O	KY	1	A	0.021564	0.00556589	0.412011	0.386825	0.003706	0.423302	0.0130519	0	0.34031	0.00277778	0	0.39774	0.00277778	0.402467	0.423302	0.0234687	0.369988	0	0.003706	0.356487	0.39774	0.0234687	0.021564	0.003706	0.0083644	0.00277778	0.003706	0.021564	0	0.0168231	0.63609	0.003706	0.021564	0	0.24738	0.003706	0.00463537	0.0111734	0.00556589	0.00463537	0.592083	0.34031	0.021564	0	0.0225158
15D	O	KY	1	A	0.0139929	0.0244229	0.438072	0.418442	0.0187159	0.45653	0.0321006	0.0225158	0.369988	0.021564	0.0225158	0.429831	0.019664	0.434765	0.45653	0.0427873	0.400888	0.0225158	0.0187159	0.386825	0.429831	0.0427873	0.0139929	0.0187159	0.0253784	0.021564	0.0187159	0.0139929	0.0225158	0.035969	0.666931	0.0187159	0.0139929	0.0225158	0.273538	0.0187159	0.0234687	0.0282519	0.0225158	0.021564	0.629643	0.369988	0.0139929	0.0225158	0
15E	O	KY	1	M	0.383736	0.373021	0.514794	0.0768158	0.369988	0.244814	0.379125	0.369988	0.128743	0.371503	0.369988	0.202479	0.368476	0.0747708	0.244814	0.393043	0	0.369988	0.369988	0.0447468	0.202479	0.368476	0.383736	0.369988	0.374542	0.368476	0.369988	0.383736	0.369988	0.376067	0.653558	0.369988	0.383736	0.369988	0.209778	0.369988	0.368476	0.379125	0.369988	0.371503	0.740102	0.128743	0.383736	0.369988	0.400888
15F	H	KY	1	M	0.242256	0.233373	0.502051	0.207337	0.233373	0.282913	0.238436	0.233373	0.179822	0.232112	0.233373	0.248666	0.232112	0.229598	0.282913	0.257734	0.20369	0.233373	0.233373	0.18809	0.248666	0.252539	0.242256	0.233373	0.239707	0.229598	0.233373	0.242256	0.233373	0.230854	0.568049	0.233373	0.242256	0.233373	0.0369393	0.233373	0.232112	0.240981	0.228343	0.232112	0.59005	0.179822	0.242256	0.233373	0.259038
16A	O	KY	1	A	0.0158786	0.0225158	0.434765	0.41522	0.0187159	0.45314	0.0301738	0.0206134	0.366967	0.021564	0.0206134	0.426559	0.0177689	0.431472	0.45314	0.0408329	0.39774	0.0206134	0.0187159	0.383736	0.426559	0.0408329	0.0158786	0.0187159	0.0272928	0.019664	0.0187159	0.0158786	0.0206134	0.0340323	0.666931	0.0187159	0.0158786	0.0206134	0.270881	0.0187159	0.0234687	0.0282519	0.0225158	0.021564	0.629643	0.366967	0.0158786	0.0206134	0.00185071
16B	O	KY	1	A	0.021564	0.00556589	0.412011	0.386825	0.003706	0.423302	0.0130519	0	0.34031	0.00277778	0	0.39774	0.00277778	0.402467	0.423302	0.0234687	0.369988	0	0.003706	0.356487	0.39774	0.0234687	0.021564	0.003706	0.0083644	0.00277778	0.003706	0.021564	0	0.0168231	0.63609	0.003706	0.021564	0	0.24738	0.003706	0.00463537	0.0111734	0.00556589	0.00463537	0.592083	0.34031	0.021564	0	0.0225158
17A	O	KY	1	A	0.021564	0.00556589	0.412011	0.386825	0.003706	0.423302	0.0130519	0	0.34031	0.00277778	0	0.39774	0.00277778	0.402467	0.423302	0.0234687	0.369988	0	0.003706	0.356487	0.39774	0.0234687	0.021564	0.003706	0.0083644	0.00277778	0.003706	0.021564	0	0.0168231	0.63609	0.003706	0.021564	0	0.24738	0.003706	0.00463537	0.0111734	0.00556589	0.00463537	0.592083	0.34031	0.021564	0	0.0225158
17B	M	KY	1	A	0.0272928	0.0074304	0.428193	0.386825	0.0130519	0.410412	0.0111734	0.0130519	0.346153	0.0121121	0.0130519	0.388375	0.0121121	0.389928	0.410412	0.021564	0.376067	0.0130519	0.0130519	0.362458	0.388375	0.021564	0.0272928	0.0130519	0.019664	0.0102359	0.0130519	0.0272928	0.0130519	0.0225158	0.640419	0.0130519	0.0272928	0.0130519	0.249955	0.0130519	0.0158786	0.00929956	0.0130519	0.0158786	0.604395	0.346153	0.0272928	0.0130519	0.0301738
19A	M	KY	1	A	0	0.021564	0.439732	0.39774	0.0177689	0.448084	0.0292122	0.021564	0.350564	0.0187159	0.021564	0.412011	0.0187159	0.416829	0.448084	0.0398576	0.383736	0.021564	0.0177689	0.369988	0.412011	0.0418094	0	0.0177689	0.0244229	0.0187159	0.0177689	0	0.021564	0.0311365	0.64696	0.0177689	0	0.021564	0.256432	0.0177689	0.0225158	0.0253784	0.0177689	0.0187159	0.619019	0.350564	0	0.021564	0.0139929
19B	M	KY	1	A	0.0234687	0.003706	0.418442	0.386825	0.0074304	0.413614	0.0074304	0.0074304	0.34031	0.00649757	0.0074304	0.388375	0.00649757	0.393043	0.413614	0.0177689	0.376067	0.0074304	0.0074304	0.362458	0.388375	0.0177689	0.0234687	0.0074304	0.0158786	0.00463537	0.0074304	0.0234687	0.0074304	0.0187159	0.631786	0.0074304	0.0234687	0.0074304	0.244814	0.0074304	0.0102359	0.00556589	0.0074304	0.0102359	0.592083	0.34031	0.0234687	0.0074304	0.026335
20A	M	KY	1	A	0.0206134	0.00463537	0.410412	0.379125	0.00463537	0.424929	0.0121121	0.00463537	0.333071	0.003706	0.00463537	0.399312	0.003706	0.404049	0.424929	0.0187159	0.371503	0.00463537	0.00463537	0.357976	0.399312	0.0206134	0.0206134	0.00463537	0.0130519	0.00185071	0.00463537	0.0206134	0.00463537	0.0158786	0.638251	0.00463537	0.0206134	0.00463537	0.246096	0.00463537	0.0074304	0.00649757	0.00463537	0.0074304	0.598214	0.333071	0.0206134	0.00463537	0.0234687
20B	M	KY	1	A	0.0206134	0.00649757	0.407224	0.379125	0.00649757	0.418442	0.0139929	0.00649757	0.333071	0.00556589	0.00649757	0.393043	0.00556589	0.39774	0.418442	0.0244229	0.365461	0.00649757	0.00649757	0.352041	0.393043	0.026335	0.0206134	0.00649757	0.0111734	0.003706	0.00649757	0.0206134	0.00649757	0.0158786	0.629643	0.00649757	0.0206134	0.00649757	0.240981	0.00649757	0.00556589	0.0121121	0.00277778	0.00556589	0.59005	0.333071	0.0206134	0.00649757	0.0253784
21A	O	KY	1	A	0.0177689	0.00556589	0.41522	0.386825	0	0.423302	0.0130519	0.003706	0.34031	0.00277778	0.003706	0.39774	0.000924784	0.402467	0.423302	0.0234687	0.369988	0.003706	0	0.356487	0.39774	0.0234687	0.0177689	0	0.0083644	0.00277778	0	0.0177689	0.003706	0.0168231	0.63609	0	0.0177689	0.003706	0.24738	0	0.00463537	0.00929956	0.003706	0.00277778	0.592083	0.34031	0.0177689	0.003706	0.0187159
21B	M	KY	1	A	0	0.021564	0.439732	0.39774	0.0177689	0.448084	0.0292122	0.021564	0.350564	0.0187159	0.021564	0.412011	0.0187159	0.416829	0.448084	0.0398576	0.383736	0.021564	0.0177689	0.369988	0.412011	0.0418094	0	0.0177689	0.0244229	0.0187159	0.0177689	0	0.021564	0.0311365	0.64696	0.0177689	0	0.021564	0.256432	0.0177689	0.0225158	0.0253784	0.0177689	0.0187159	0.619019	0.350564	0	0.021564	0.0139929
22A	M	KY	1	M	0.255132	0.238436	0.516633	0.202479	0.246096	0.272208	0.248666	0.246096	0.194052	0.244814	0.246096	0.240981	0.244814	0.217149	0.272208	0.262965	0.20369	0.246096	0.246096	0.18809	0.240981	0.262965	0.255132	0.246096	0.252539	0.242256	0.246096	0.255132	0.246096	0.251246	0.572001	0.246096	0.255132	0.246096	0.0102359	0.246096	0.244814	0.246096	0.243534	0.24738	0.610628	0.194052	0.255132	0.246096	0.272208
22B	O	KY	1	A	0.0177689	0.00556589	0.412011	0.383736	0.003706	0.423302	0.0130519	0.00556589	0.337406	0.00277778	0.00556589	0.39774	0.00463537	0.402467	0.423302	0.0234687	0.369988	0.00556589	0.003706	0.356487	0.39774	0.0253784	0.0177689	0.003706	0.0121121	0.00277778	0.003706	0.0177689	0.00556589	0.0149352	0.627506	0.003706	0.0177689	0.00556589	0.244814	0.003706	0.00649757	0.00929956	0	0.00277778	0.592083	0.337406	0.0177689	0.00556589	0.0225158
25A	M	KA	1	A	0	0.021564	0.439732	0.39774	0.0177689	0.448084	0.0292122	0.021564	0.350564	0.0187159	0.021564	0.412011	0.0187159	0.416829	0.448084	0.0398576	0.383736	0.021564	0.0177689	0.369988	0.412011	0.0418094	0	0.0177689	0.0244229	0.0187159	0.0177689	0	0.021564	0.0311365	0.64696	0.0177689	0	0.021564	0.256432	0.0177689	0.0225158	0.0253784	0.0177689	0.0187159	0.619019	0.350564	0	0.021564	0.0139929
25B	M	KA	1	A	0.0206134	0.0083644	0.413614	0.385279	0.00277778	0.421678	0.0158786	0.00649757	0.338857	0.00556589	0.00649757	0.396171	0.003706	0.400888	0.421678	0.026335	0.368476	0.00649757	0.00277778	0.355002	0.396171	0.026335	0.0206134	0.00277778	0.00556589	0.00556589	0.00277778	0.0206134	0.00649757	0.019664	0.638251	0.00277778	0.0206134	0.00649757	0.246096	0.00277778	0.00185071	0.0121121	0.00649757	0.00556589	0.59005	0.338857	0.0206134	0.00649757	0.021564
25C	O	KA	1	A	0.0177689	0.00556589	0.41522	0.386825	0	0.423302	0.0130519	0.003706	0.34031	0.00277778	0.003706	0.39774	0.000924784	0.402467	0.423302	0.0234687	0.369988	0.003706	0	0.356487	0.39774	0.0234687	0.0177689	0	0.0083644	0.00277778	0	0.0177689	0.003706	0.0168231	0.63609	0	0.0177689	0.003706	0.24738	0	0.00463537	0.00929956	0.003706	0.00277778	0.592083	0.34031	0.0177689	0.003706	0.0187159
26A	M	KA	1	A	0	0.021564	0.439732	0.39774	0.0177689	0.448084	0.0292122	0.021564	0.350564	0.0187159	0.021564	0.412011	0.0187159	0.416829	0.448084	0.0398576	0.383736	0.021564	0.0177689	0.369988	0.412011	0.0418094	0	0.0177689	0.0244229	0.0187159	0.0177689	0	0.021564	0.0311365	0.64696	0.0177689	0	0.021564	0.256432	0.0177689	0.0225158	0.0253784	0.0177689	0.0187159	0.619019	0.350564	0	0.021564	0.0139929
26B	M	KA	1	M	0.273538	0.264278	0.337406	0.443061	0.264278	0.408816	0.261654	0.261654	0.441395	0.260345	0.261654	0.377594	0.262965	0.463356	0.408816	0.289682	0.441395	0.261654	0.264278	0.446406	0.377594	0.284262	0.273538	0.264278	0.268233	0.260345	0.264278	0.273538	0.261654	0.253834	0.537156	0.264278	0.273538	0.261654	0.324475	0.264278	0.260345	0.272208	0.259038	0.260345	0.473713	0.441395	0.273538	0.261654	0.282913
27A	M	KA	1	A	0	0.021564	0.439732	0.39774	0.0177689	0.448084	0.0292122	0.021564	0.350564	0.0187159	0.021564	0.412011	0.0187159	0.416829	0.448084	0.0398576	0.383736	0.021564	0.0177689	0.369988	0.412011	0.0418094	0	0.0177689	0.0244229	0.0187159	0.0177689	0	0.021564	0.0311365	0.64696	0.0177689	0	0.021564	0.256432	0.0177689	0.0225158	0.0253784	0.0177689	0.0187159	0.619019	0.350564	0	0.021564	0.0139929
28A	M	KA	1	A	0.0206134	0.00649757	0.407224	0.379125	0.00649757	0.418442	0.0139929	0.00649757	0.333071	0.00556589	0.00649757	0.393043	0.00556589	0.39774	0.418442	0.0244229	0.365461	0.00649757	0.00649757	0.352041	0.393043	0.026335	0.0206134	0.00649757	0.0111734	0.003706	0.00649757	0.0206134	0.00649757	0.0158786	0.629643	0.00649757	0.0206134	0.00649757	0.240981	0.00649757	0.00556589	0.0121121	0.00277778	0.00556589	0.59005	0.333071	0.0206134	0.00649757	0.0253784
28B	M	KA	1	M	0.337406	0.327329	0.487748	0.323052	0.327329	0.285613	0.324475	0.327329	0.299262	0.325901	0.327329	0.261654	0.325901	0.363958	0.285613	0.349091	0.327329	0.327329	0.327329	0.308967	0.261654	0.343226	0.337406	0.327329	0.334513	0.323052	0.327329	0.337406	0.327329	0.315976	0.529628	0.327329	0.337406	0.327329	0.175138	0.327329	0.325901	0.330195	0.321631	0.325901	0.477197	0.299262	0.337406	0.327329	0.34762
29A	M	KA	1	A	0.0206134	0.00649757	0.407224	0.379125	0.00649757	0.418442	0.0139929	0.00649757	0.333071	0.00556589	0.00649757	0.393043	0.00556589	0.39774	0.418442	0.0244229	0.365461	0.00649757	0.00649757	0.352041	0.393043	0.026335	0.0206134	0.00649757	0.0111734	0.003706	0.00649757	0.0206134	0.00649757	0.0158786	0.629643	0.00649757	0.0206134	0.00649757	0.240981	0.00649757	0.00556589	0.0121121	0.00277778	0.00556589	0.59005	0.333071	0.0206134	0.00649757	0.0253784
29B	M	KA	1	A	0.019664	0.003706	0.41522	0.383736	0.003706	0.423302	0.00929956	0.003706	0.337406	0.00277778	0.003706	0.39774	0.00277778	0.402467	0.423302	0.019664	0.369988	0.003706	0.003706	0.356487	0.39774	0.021564	0.019664	0.003706	0.0121121	0.000924784	0.003706	0.019664	0.003706	0.0130519	0.63609	0.003706	0.019664	0.003706	0.244814	0.003706	0.00649757	0.00929956	0.003706	0.00649757	0.596164	0.337406	0.019664	0.003706	0.0225158
29C	H	KA	1	A	0	0.021564	0.439732	0.39774	0.0177689	0.448084	0.0292122	0.021564	0.350564	0.0187159	0.021564	0.412011	0.0187159	0.416829	0.448084	0.0398576	0.383736	0.021564	0.0177689	0.369988	0.412011	0.0418094	0	0.0177689	0.0244229	0.0187159	0.0177689	0	0.021564	0.0311365	0.64696	0.0177689	0	0.021564	0.256432	0.0177689	0.0225158	0.0253784	0.0177689	0.0187159	0.619019	0.350564	0	0.021564	0.0139929
30A	M	KA	1		0.0225158	0.0102359	0.404049	0.373021	0.0102359	0.408816	0.0177689	0.0102359	0.327329	0.00929956	0.0102359	0.386825	0.00929956	0.391484	0.408816	0.0282519	0.359467	0.0102359	0.0102359	0.343226	0.386825	0.0301738	0.0225158	0.0102359	0.0149352	0.0074304	0.0102359	0.0225158	0.0102359	0.019664	0.625375	0.0102359	0.0225158	0.0102359	0.2359	0.0102359	0.00929956	0.0158786	0.0083644	0.0111734	0.581975	0.327329	0.0225158	0.0102359	0.0292122
30B	M	KA	1		0.019664	0.00556589	0.412011	0.380659	0.00556589	0.420059	0.0130519	0.00556589	0.334513	0.00463537	0.00556589	0.394605	0.00463537	0.399312	0.420059	0.0234687	0.366967	0.00556589	0.00556589	0.35352	0.394605	0.0253784	0.019664	0.00556589	0.0102359	0.00277778	0.00556589	0.019664	0.00556589	0.0168231	0.63609	0.00556589	0.019664	0.00556589	0.242256	0.00556589	0.00463537	0.0111734	0.00556589	0.0083644	0.592083	0.334513	0.019664	0.00556589	0.0225158
30C	M	KA	1	M	0.444732	0.426559	0.304792	0.616913	0.436417	0.527758	0.436417	0.433117	0.623251	0.431472	0.433117	0.516633	0.434765	0.651352	0.527758	0.421678	0.627506	0.433117	0.436417	0.600268	0.516633	0.448084	0.444732	0.436417	0.434765	0.431472	0.436417	0.444732	0.433117	0.436417	0.278881	0.436417	0.444732	0.433117	0.527758	0.436417	0.431472	0.433117	0.429831	0.431472	0.424929	0.623251	0.444732	0.433117	0.459935
30D	M	KA	1	A	0	0.021564	0.439732	0.39774	0.0177689	0.448084	0.0292122	0.021564	0.350564	0.0187159	0.021564	0.412011	0.0187159	0.416829	0.448084	0.0398576	0.383736	0.021564	0.0177689	0.369988	0.412011	0.0418094	0	0.0177689	0.0244229	0.0187159	0.0177689	0	0.021564	0.0311365	0.64696	0.0177689	0	0.021564	0.256432	0.0177689	0.0225158	0.0253784	0.0177689	0.0187159	0.619019	0.350564	0	0.021564	0.0139929
30E	M	KA	1	A	0.0187159	0.00463537	0.413614	0.385279	0.00277778	0.424929	0.0121121	0.00277778	0.338857	0	0.00277778	0.399312	0.003706	0.404049	0.424929	0.0225158	0.371503	0.00277778	0.00277778	0.357976	0.399312	0.0244229	0.0187159	0.00277778	0.00929956	0.00185071	0.00277778	0.0187159	0.00277778	0.0158786	0.629643	0.00277778	0.0187159	0.00277778	0.246096	0.00277778	0.003706	0.0083644	0.00277778	0.003706	0.59005	0.338857	0.0187159	0.00277778	0.021564
32A	M	KA	1	A	0.019664	0.003706	0.41522	0.383736	0.003706	0.423302	0.00929956	0.003706	0.337406	0.00277778	0.003706	0.39774	0.00277778	0.402467	0.423302	0.019664	0.369988	0.003706	0.003706	0.356487	0.39774	0.021564	0.019664	0.003706	0.0121121	0.000924784	0.003706	0.019664	0.003706	0.0130519	0.63609	0.003706	0.019664	0.003706	0.244814	0.003706	0.00649757	0.00929956	0.003706	0.00649757	0.596164	0.337406	0.019664	0.003706	0.0225158
32B	M	KA	1	A	0.0427873	0.0244229	0.421678	0.405635	0.026335	0.439732	0.0244229	0.0282519	0.357976	0.0253784	0.0282519	0.413614	0.0272928	0.412011	0.439732	0.0102359	0.394605	0.0282519	0.026335	0.380659	0.413614	0.0369393	0.0427873	0.026335	0.0330658	0.0253784	0.026335	0.0427873	0.0282519	0.035969	0.614812	0.026335	0.0427873	0.0282519	0.273538	0.026335	0.0292122	0.0244229	0.026335	0.0292122	0.572001	0.357976	0.0427873	0.0282519	0.0457284
32C	H	KA	1	A	0	0.021564	0.439732	0.39774	0.0177689	0.448084	0.0292122	0.021564	0.350564	0.0187159	0.021564	0.412011	0.0187159	0.416829	0.448084	0.0398576	0.383736	0.021564	0.0177689	0.369988	0.412011	0.0418094	0	0.0177689	0.0244229	0.0187159	0.0177689	0	0.021564	0.0311365	0.64696	0.0177689	0	0.021564	0.256432	0.0177689	0.0225158	0.0253784	0.0177689	0.0187159	0.619019	0.350564	0	0.021564	0.0139929
34A	M	KA	1	M	0.412011	0.394605	0.307573	0.608544	0.39774	0.520323	0.400888	0.394605	0.627506	0.396171	0.394605	0.527758	0.396171	0.638251	0.520323	0.383736	0.614812	0.394605	0.39774	0.600268	0.527758	0.405635	0.412011	0.39774	0.396171	0.396171	0.39774	0.412011	0.394605	0.410412	0.234635	0.39774	0.412011	0.394605	0.53905	0.39774	0.393043	0.394605	0.394605	0.393043	0.371503	0.627506	0.412011	0.394605	0.420059
34C	O	KA	1	M	0.412011	0.394605	0.514794	0.19645	0.39774	0.135356	0.385279	0.39774	0.204904	0.399312	0.39774	0	0.396171	0.223348	0.135356	0.408816	0.202479	0.39774	0.39774	0.215916	0	0.389928	0.412011	0.39774	0.402467	0.396171	0.39774	0.412011	0.39774	0.385279	0.558257	0.39774	0.412011	0.39774	0.242256	0.39774	0.396171	0.394605	0.39774	0.399312	0.600268	0.204904	0.412011	0.39774	0.429831
34D	M	KA	1	M	0.239707	0.215916	0.443061	0.311763	0.223348	0.393043	0.223348	0.220862	0.344688	0.219622	0.220862	0.374542	0.222104	0.34031	0.393043	0.209778	0.313164	0.220862	0.223348	0.297886	0.374542	0.239707	0.239707	0.223348	0.224593	0.219622	0.223348	0.239707	0.220862	0.223348	0.575975	0.223348	0.239707	0.220862	0.256432	0.223348	0.219622	0.223348	0.220862	0.222104	0.602329	0.344688	0.239707	0.220862	0.248666
36A	M	KA	1	M	0.610628	0.592083	0.491298	0.666931	0.583986	0.572001	0.592083	0.583986	0.669183	0.581975	0.583986	0.568049	0.586002	0.680547	0.572001	0.610628	0.664686	0.583986	0.583986	0.694415	0.568049	0.581975	0.610628	0.583986	0.586002	0.586002	0.583986	0.610628	0.583986	0.583986	0.424929	0.583986	0.610628	0.583986	0.604395	0.583986	0.577969	0.592083	0.583986	0.581975	0.204904	0.669183	0.610628	0.583986	0.621132
37A	M	KA	1	A	0.019664	0.00556589	0.412011	0.380659	0.00556589	0.420059	0.0130519	0.00556589	0.334513	0.00463537	0.00556589	0.394605	0.00463537	0.399312	0.420059	0.0234687	0.366967	0.00556589	0.00556589	0.35352	0.394605	0.0253784	0.019664	0.00556589	0.0102359	0.00277778	0.00556589	0.019664	0.00556589	0.0168231	0.63609	0.00556589	0.019664	0.00556589	0.242256	0.00556589	0.00463537	0.0111734	0.00556589	0.0083644	0.592083	0.334513	0.019664	0.00556589	0.0225158
37B	H	KA	1	A	0.0321006	0.0158786	0.433117	0.379125	0.0158786	0.418442	0.0234687	0.0158786	0.333071	0.0149352	0.0158786	0.393043	0.0149352	0.39774	0.418442	0.0340323	0.356487	0.0158786	0.0158786	0.349091	0.393043	0.00929956	0.0321006	0.0158786	0.0244229	0.0130519	0.0158786	0.0321006	0.0158786	0.0272928	0.64696	0.0158786	0.0321006	0.0158786	0.261654	0.0158786	0.0187159	0.021564	0.0158786	0.0187159	0.619019	0.333071	0.0321006	0.0158786	0.035
37D	H	KA	1	M	0.664686	0.640419	0.418442	0.65577	0.653558	0.577969	0.631786	0.649153	0.666931	0.64696	0.649153	0.653558	0.651352	0.682841	0.577969	0.625375	0.718114	0.649153	0.653558	0.706171	0.653558	0.664686	0.664686	0.653558	0.651352	0.64696	0.653558	0.664686	0.649153	0.63609	0.151017	0.653558	0.664686	0.649153	0.627506	0.653558	0.642593	0.644773	0.649153	0.651352	0.304792	0.666931	0.664686	0.649153	0.685141
37E	O	KA	1	M	0.146509	0.129841	0.423302	0.357976	0.132042	0.399312	0.138685	0.132042	0.341767	0.130941	0.132042	0.344688	0.130941	0.385279	0.399312	0.146509	0.356487	0.132042	0.132042	0.34031	0.344688	0.151017	0.146509	0.132042	0.135356	0.128743	0.132042	0.146509	0.132042	0.140912	0.568049	0.132042	0.146509	0.132042	0.272208	0.132042	0.130941	0.136464	0.129841	0.133145	0.550515	0.341767	0.146509	0.132042	0.154415
38A	M	KA	1	A	0.0253784	0.00929956	0.408816	0.383736	0.0074304	0.420059	0.0149352	0.00556589	0.337406	0.00649757	0.00556589	0.394605	0.00649757	0.399312	0.420059	0.0253784	0.369988	0.00556589	0.0074304	0.356487	0.394605	0.0234687	0.0253784	0.0074304	0.0083644	0.00649757	0.0074304	0.0253784	0.00556589	0.0187159	0.640419	0.0074304	0.0253784	0.00556589	0.24738	0.0074304	0.00277778	0.0149352	0.00929956	0.0083644	0.588023	0.337406	0.0253784	0.00556589	0.026335
38B	H	KA	1	A	0.0102359	0.026335	0.444732	0.399312	0.026335	0.439732	0.0301738	0.0301738	0.352041	0.0272928	0.0301738	0.404049	0.0272928	0.405635	0.439732	0.0408329	0.385279	0.0301738	0.026335	0.371503	0.404049	0.0427873	0.0102359	0.026335	0.0311365	0.0272928	0.026335	0.0102359	0.0301738	0.0398576	0.640419	0.026335	0.0102359	0.0301738	0.252539	0.026335	0.0272928	0.026335	0.026335	0.0272928	0.616913	0.352041	0.0102359	0.0301738	0.0244229
38C	H	KA	1	M	0.581975	0.548592	0.369988	0.577969	0.556314	0.560205	0.560205	0.556314	0.556314	0.558257	0.556314	0.525892	0.554376	0.573985	0.560205	0.542852	0.616913	0.556314	0.556314	0.606467	0.525892	0.581975	0.581975	0.556314	0.56608	0.554376	0.556314	0.581975	0.556314	0.564117	0.35352	0.556314	0.581975	0.556314	0.533383	0.556314	0.554376	0.556314	0.552443	0.554376	0.34031	0.556314	0.581975	0.556314	0.583986
38D	H	KA	1	M	0.0388835	0.026335	0.380659	0.350564	0.026335	0.391484	0.0340323	0.026335	0.308967	0.0253784	0.026335	0.360961	0.0253784	0.371503	0.391484	0.0447468	0.337406	0.026335	0.026335	0.318798	0.360961	0.0467114	0.0388835	0.026335	0.0311365	0.0234687	0.026335	0.0388835	0.026335	0.035969	0.594121	0.026335	0.0388835	0.026335	0.214684	0.026335	0.0253784	0.0321006	0.0244229	0.0272928	0.560205	0.308967	0.0388835	0.026335	0.0457284
38E	O	KA	1	M	0.428193	0.39774	0.533383	0.0809226	0.404049	0.257734	0.400888	0.404049	0.100743	0.405635	0.404049	0.234635	0.402467	0.0606099	0.257734	0.405635	0.130941	0.404049	0.404049	0.145386	0.234635	0.386825	0.428193	0.404049	0.408816	0.402467	0.404049	0.428193	0.404049	0.400888	0.675981	0.404049	0.428193	0.404049	0.214684	0.404049	0.402467	0.391484	0.404049	0.405635	0.73025	0.100743	0.428193	0.404049	0.436417
38F	O	KA	1	A	0.021564	0.00556589	0.412011	0.386825	0.003706	0.423302	0.0130519	0	0.34031	0.00277778	0	0.39774	0.00277778	0.402467	0.423302	0.0234687	0.369988	0	0.003706	0.356487	0.39774	0.0234687	0.021564	0.003706	0.0083644	0.00277778	0.003706	0.021564	0	0.0168231	0.63609	0.003706	0.021564	0	0.24738	0.003706	0.00463537	0.0111734	0.00556589	0.00463537	0.592083	0.34031	0.021564	0	0.0225158
38G	O	KA	1	M	0.448084	0.416829	0.548592	0.251246	0.423302	0	0.410412	0.423302	0.284262	0.424929	0.423302	0.135356	0.421678	0.266912	0	0.431472	0.244814	0.423302	0.423302	0.243534	0.135356	0.412011	0.448084	0.423302	0.431472	0.421678	0.423302	0.448084	0.423302	0.416829	0.512961	0.423302	0.448084	0.423302	0.265594	0.423302	0.421678	0.416829	0.423302	0.424929	0.552443	0.284262	0.448084	0.423302	0.45653
38H	H	KA	1	M	0.34031	0.327329	0.50567	0.255132	0.327329	0.344688	0.335958	0.327329	0.27487	0.328761	0.327329	0.324475	0.325901	0.281566	0.344688	0.34031	0.251246	0.327329	0.327329	0.257734	0.324475	0.328761	0.34031	0.327329	0.334513	0.325901	0.327329	0.34031	0.327329	0.335958	0.489521	0.327329	0.34031	0.327329	0.285613	0.327329	0.325901	0.330195	0.327329	0.328761	0.610628	0.27487	0.34031	0.327329	0.34762
38I	H	KA	1	A	0.0187159	0.00277778	0.413614	0.382196	0.00277778	0.421678	0.0102359	0.00277778	0.335958	0.00185071	0.00277778	0.396171	0.00185071	0.400888	0.421678	0.0206134	0.368476	0.00277778	0.00277778	0.355002	0.396171	0.0225158	0.0187159	0.00277778	0.0111734	0	0.00277778	0.0187159	0.00277778	0.0139929	0.633935	0.00277778	0.0187159	0.00277778	0.243534	0.00277778	0.00556589	0.0083644	0.00277778	0.00556589	0.594121	0.335958	0.0187159	0.00277778	0.021564
38J	O	KA	1	M	0.393043	0.373021	0.507486	0.215916	0.379125	0.124367	0.366967	0.379125	0.234635	0.380659	0.379125	0.0596086	0.377594	0.233373	0.124367	0.386825	0.222104	0.379125	0.379125	0.230854	0.0596086	0.371503	0.393043	0.379125	0.386825	0.377594	0.379125	0.393043	0.379125	0.366967	0.50567	0.379125	0.393043	0.379125	0.232112	0.379125	0.377594	0.373021	0.379125	0.380659	0.583986	0.234635	0.393043	0.379125	0.410412
38K	O	KA	1	A	0.0566125	0.0676569	0.421678	0.461643	0.0636219	0.382196	0.0696826	0.0676569	0.416829	0.0646287	0.0676569	0.369988	0.0646287	0.468516	0.382196	0.0871252	0.45314	0.0676569	0.0636219	0.434765	0.369988	0.0871252	0.0566125	0.0636219	0.0686691	0.0646287	0.0636219	0.0566125	0.0676569	0.0676569	0.586002	0.0636219	0.0566125	0.0676569	0.308967	0.0636219	0.0646287	0.0717137	0.0636219	0.0646287	0.572001	0.416829	0.0566125	0.0676569	0.0616126
38L	H	KA	1	A	0.000924784	0.0206134	0.438072	0.396171	0.0187159	0.446406	0.0282519	0.0206134	0.349091	0.0177689	0.0206134	0.410412	0.019664	0.41522	0.446406	0.0388835	0.382196	0.0206134	0.0187159	0.368476	0.410412	0.0408329	0.000924784	0.0187159	0.0253784	0.0177689	0.0187159	0.000924784	0.0206134	0.0301738	0.644773	0.0187159	0.000924784	0.0206134	0.255132	0.0187159	0.021564	0.0244229	0.0168231	0.019664	0.616913	0.349091	0.000924784	0.0206134	0.0149352
39A	M	KA	1	A	0.0187159	0.0234687	0.446406	0.410412	0.021564	0.448084	0.0311365	0.021564	0.362458	0.0225158	0.021564	0.421678	0.0206134	0.429831	0.448084	0.0418094	0.396171	0.021564	0.021564	0.382196	0.421678	0.0418094	0.0187159	0.021564	0.0301738	0.0206134	0.021564	0.0187159	0.021564	0.035	0.673708	0.021564	0.0187159	0.021564	0.269555	0.021564	0.0244229	0.0292122	0.0234687	0.0244229	0.619019	0.362458	0.0187159	0.021564	0.0102359
39B	M	KA	1	M	0.416829	0.402467	0.284262	0.586002	0.408816	0.518475	0.399312	0.405635	0.588023	0.404049	0.405635	0.503859	0.407224	0.640419	0.518475	0.407224	0.638251	0.405635	0.408816	0.623251	0.503859	0.410412	0.416829	0.408816	0.407224	0.404049	0.408816	0.416829	0.405635	0.396171	0.280222	0.408816	0.416829	0.405635	0.568049	0.408816	0.404049	0.402467	0.402467	0.404049	0.382196	0.588023	0.416829	0.405635	0.431472
39C	O	KA	1	A	0.019664	0.0111734	0.428193	0.380659	0.0130519	0.423302	0.0149352	0.0149352	0.334513	0.0121121	0.0149352	0.388375	0.0139929	0.386825	0.423302	0.0253784	0.366967	0.0149352	0.0130519	0.35352	0.388375	0.0272928	0.019664	0.0130519	0.021564	0.0121121	0.0130519	0.019664	0.0149352	0.026335	0.610628	0.0130519	0.019664	0.0149352	0.239707	0.0130519	0.0158786	0.0111734	0.0130519	0.0158786	0.592083	0.334513	0.019664	0.0149352	0.0321006
40A	M	KA	1	A	0	0.021564	0.439732	0.39774	0.0177689	0.448084	0.0292122	0.021564	0.350564	0.0187159	0.021564	0.412011	0.0187159	0.416829	0.448084	0.0398576	0.383736	0.021564	0.0177689	0.369988	0.412011	0.0418094	0	0.0177689	0.0244229	0.0187159	0.0177689	0	0.021564	0.0311365	0.64696	0.0177689	0	0.021564	0.256432	0.0177689	0.0225158	0.0253784	0.0177689	0.0187159	0.619019	0.350564	0	0.021564	0.0139929
40B	M	KA	1	A	0.0206134	0.0330658	0.446406	0.423302	0.0272928	0.418442	0.035	0.0292122	0.374542	0.0301738	0.0292122	0.393043	0.0282519	0.433117	0.418442	0.0516456	0.405635	0.0292122	0.0272928	0.391484	0.393043	0.0516456	0.0206134	0.0272928	0.0282519	0.0301738	0.0272928	0.0206134	0.0292122	0.0330658	0.642593	0.0272928	0.0206134	0.0292122	0.272208	0.0272928	0.0282519	0.0369393	0.0292122	0.0282519	0.586002	0.374542	0.0206134	0.0292122	0.0234687
49A	M	AK	1	M	0.337406	0.327329	0.343226	0.360961	0.327329	0.341767	0.324475	0.324475	0.333071	0.323052	0.324475	0.291043	0.325901	0.388375	0.341767	0.349091	0.362458	0.324475	0.327329	0.357976	0.291043	0.343226	0.337406	0.327329	0.325901	0.323052	0.327329	0.337406	0.324475	0.315976	0.533383	0.327329	0.337406	0.324475	0.215916	0.327329	0.323052	0.330195	0.321631	0.323052	0.470244	0.333071	0.337406	0.324475	0.34762
49B	O	AK	1	A	0.0177689	0.00556589	0.41522	0.386825	0	0.423302	0.0130519	0.003706	0.34031	0.00277778	0.003706	0.39774	0.000924784	0.402467	0.423302	0.0234687	0.369988	0.003706	0	0.356487	0.39774	0.0234687	0.0177689	0	0.0083644	0.00277778	0	0.0177689	0.003706	0.0168231	0.63609	0	0.0177689	0.003706	0.24738	0	0.00463537	0.00929956	0.003706	0.00277778	0.592083	0.34031	0.0177689	0.003706	0.0187159
50A	M	AK	1	A	0.0244229	0.0083644	0.423302	0.391484	0.0083644	0.431472	0.0158786	0.0083644	0.344688	0.0074304	0.0083644	0.405635	0.0074304	0.410412	0.431472	0.026335	0.377594	0.0083644	0.0083644	0.363958	0.405635	0.0282519	0.0244229	0.0083644	0.0168231	0.00556589	0.0083644	0.0244229	0.0083644	0.019664	0.64696	0.0083644	0.0244229	0.0083644	0.251246	0.0083644	0.0111734	0.0139929	0.0083644	0.0111734	0.602329	0.344688	0.0244229	0.0083644	0.0272928
50B	M	AK	1	A	0	0.021564	0.439732	0.39774	0.0177689	0.448084	0.0292122	0.021564	0.350564	0.0187159	0.021564	0.412011	0.0187159	0.416829	0.448084	0.0398576	0.383736	0.021564	0.0177689	0.369988	0.412011	0.0418094	0	0.0177689	0.0244229	0.0187159	0.0177689	0	0.021564	0.0311365	0.64696	0.0177689	0	0.021564	0.256432	0.0177689	0.0225158	0.0253784	0.0177689	0.0187159	0.619019	0.350564	0	0.021564	0.0139929
51A	M	AK	1	A	0.0244229	0.0083644	0.423302	0.391484	0.0083644	0.431472	0.0158786	0.0083644	0.344688	0.0074304	0.0083644	0.405635	0.0074304	0.410412	0.431472	0.026335	0.377594	0.0083644	0.0083644	0.363958	0.405635	0.0282519	0.0244229	0.0083644	0.0168231	0.00556589	0.0083644	0.0244229	0.0083644	0.019664	0.64696	0.0083644	0.0244229	0.0083644	0.251246	0.0083644	0.0111734	0.0139929	0.0083644	0.0111734	0.602329	0.344688	0.0244229	0.0083644	0.0272928
51B	O	AK	1	A	0.0566125	0.0676569	0.421678	0.461643	0.0636219	0.382196	0.0696826	0.0676569	0.416829	0.0646287	0.0676569	0.369988	0.0646287	0.468516	0.382196	0.0871252	0.45314	0.0676569	0.0636219	0.434765	0.369988	0.0871252	0.0566125	0.0636219	0.0686691	0.0646287	0.0636219	0.0566125	0.0676569	0.0676569	0.586002	0.0636219	0.0566125	0.0676569	0.308967	0.0636219	0.0646287	0.0717137	0.0636219	0.0646287	0.572001	0.416829	0.0566125	0.0676569	0.0616126
51C	O	AK	1	M	0.448084	0.416829	0.548592	0.251246	0.423302	0	0.410412	0.423302	0.284262	0.424929	0.423302	0.135356	0.421678	0.266912	0	0.431472	0.244814	0.423302	0.423302	0.243534	0.135356	0.412011	0.448084	0.423302	0.431472	0.421678	0.423302	0.448084	0.423302	0.416829	0.512961	0.423302	0.448084	0.423302	0.265594	0.423302	0.421678	0.416829	0.423302	0.424929	0.552443	0.284262	0.448084	0.423302	0.45653
53A	M	AK	1	A	0.0234687	0.003706	0.424929	0.393043	0.0074304	0.416829	0.0074304	0.00929956	0.346153	0.00649757	0.00929956	0.394605	0.0083644	0.396171	0.416829	0.0158786	0.379125	0.00929956	0.0074304	0.365461	0.394605	0.0177689	0.0234687	0.0074304	0.0158786	0.00649757	0.0074304	0.0234687	0.00929956	0.0187159	0.627506	0.0074304	0.0234687	0.00929956	0.244814	0.0074304	0.0102359	0.003706	0.0074304	0.0102359	0.596164	0.346153	0.0234687	0.00929956	0.026335
58A	M	AK	1	A	0.0244229	0.0083644	0.423302	0.391484	0.0083644	0.431472	0.0158786	0.0083644	0.344688	0.0074304	0.0083644	0.405635	0.0074304	0.410412	0.431472	0.026335	0.377594	0.0083644	0.0083644	0.363958	0.405635	0.0282519	0.0244229	0.0083644	0.0168231	0.00556589	0.0083644	0.0244229	0.0083644	0.019664	0.64696	0.0083644	0.0244229	0.0083644	0.251246	0.0083644	0.0111734	0.0139929	0.0083644	0.0111734	0.602329	0.344688	0.0244229	0.0083644	0.0272928
58B	H	AK	1	A	0.0330658	0.0187159	0.408816	0.399312	0.0168231	0.439732	0.0244229	0.0187159	0.352041	0.0177689	0.0187159	0.413614	0.0158786	0.418442	0.439732	0.0139929	0.385279	0.0187159	0.0168231	0.371503	0.413614	0.0388835	0.0330658	0.0168231	0.0234687	0.0158786	0.0168231	0.0330658	0.0187159	0.0282519	0.614812	0.0168231	0.0330658	0.0187159	0.265594	0.0168231	0.021564	0.0244229	0.0187159	0.019664	0.572001	0.352041	0.0330658	0.0187159	0.035969
59A	M	AK	1	A	0.0244229	0.0083644	0.423302	0.391484	0.0083644	0.431472	0.0158786	0.0083644	0.344688	0.0074304	0.0083644	0.405635	0.0074304	0.410412	0.431472	0.026335	0.377594	0.0083644	0.0083644	0.363958	0.405635	0.0282519	0.0244229	0.0083644	0.0168231	0.00556589	0.0083644	0.0244229	0.0083644	0.019664	0.64696	0.0083644	0.0244229	0.0083644	0.251246	0.0083644	0.0111734	0.0139929	0.0083644	0.0111734	0.602329	0.344688	0.0244229	0.0083644	0.0272928
59B	M	AK	1	A	0	0.021564	0.439732	0.39774	0.0177689	0.448084	0.0292122	0.021564	0.350564	0.0187159	0.021564	0.412011	0.0187159	0.416829	0.448084	0.0398576	0.383736	0.021564	0.0177689	0.369988	0.412011	0.0418094	0	0.0177689	0.0244229	0.0187159	0.0177689	0	0.021564	0.0311365	0.64696	0.0177689	0	0.021564	0.256432	0.0177689	0.0225158	0.0253784	0.0177689	0.0187159	0.619019	0.350564	0	0.021564	0.0139929
60A	M	AK	1	A	0.0418094	0.019664	0.436417	0.385279	0.0234687	0.412011	0.0234687	0.0234687	0.338857	0.0244229	0.0234687	0.389928	0.0225158	0.391484	0.412011	0.0282519	0.368476	0.0234687	0.0234687	0.360961	0.389928	0	0.0418094	0.0234687	0.0321006	0.0225158	0.0234687	0.0418094	0.0234687	0.035	0.651352	0.0234687	0.0418094	0.0234687	0.266912	0.0234687	0.026335	0.0177689	0.0253784	0.026335	0.623251	0.338857	0.0418094	0.0234687	0.0427873
61A	M	AK	1	A	0	0.021564	0.439732	0.39774	0.0177689	0.448084	0.0292122	0.021564	0.350564	0.0187159	0.021564	0.412011	0.0187159	0.416829	0.448084	0.0398576	0.383736	0.021564	0.0177689	0.369988	0.412011	0.0418094	0	0.0177689	0.0244229	0.0187159	0.0177689	0	0.021564	0.0311365	0.64696	0.0177689	0	0.021564	0.256432	0.0177689	0.0225158	0.0253784	0.0177689	0.0187159	0.619019	0.350564	0	0.021564	0.0139929
62A	M	AK	1	A	0.0330658	0.0168231	0.405635	0.396171	0.0168231	0.436417	0.0225158	0.0168231	0.349091	0.0158786	0.0168231	0.410412	0.0158786	0.41522	0.436417	0.0121121	0.382196	0.0168231	0.0168231	0.368476	0.410412	0.0369393	0.0330658	0.0168231	0.0234687	0.0139929	0.0168231	0.0330658	0.0168231	0.026335	0.610628	0.0168231	0.0330658	0.0168231	0.262965	0.0168231	0.019664	0.0225158	0.0168231	0.019664	0.572001	0.349091	0.0330658	0.0168231	0.035969
65A	M	AK	1	A	0.0244229	0.0083644	0.423302	0.391484	0.0083644	0.431472	0.0158786	0.0083644	0.344688	0.0074304	0.0083644	0.405635	0.0074304	0.410412	0.431472	0.026335	0.377594	0.0083644	0.0083644	0.363958	0.405635	0.0282519	0.0244229	0.0083644	0.0168231	0.00556589	0.0083644	0.0244229	0.0083644	0.019664	0.64696	0.0083644	0.0244229	0.0083644	0.251246	0.0083644	0.0111734	0.0139929	0.0083644	0.0111734	0.602329	0.344688	0.0244229	0.0083644	0.0272928
67B	M	AK	1	A	0.0244229	0.0083644	0.423302	0.391484	0.0083644	0.431472	0.0158786	0.0083644	0.344688	0.0074304	0.0083644	0.405635	0.0074304	0.410412	0.431472	0.026335	0.377594	0.0083644	0.0083644	0.363958	0.405635	0.0282519	0.0244229	0.0083644	0.0168231	0.00556589	0.0083644	0.0244229	0.0083644	0.019664	0.64696	0.0083644	0.0244229	0.0083644	0.251246	0.0083644	0.0111734	0.0139929	0.0083644	0.0111734	0.602329	0.344688	0.0244229	0.0083644	0.0272928
76A	H	UN	0	A	0	0.021564	0.439732	0.39774	0.0177689	0.448084	0.0292122	0.021564	0.350564	0.0187159	0.021564	0.412011	0.0187159	0.416829	0.448084	0.0398576	0.383736	0.021564	0.0177689	0.369988	0.412011	0.0418094	0	0.0177689	0.0244229	0.0187159	0.0177689	0	0.021564	0.0311365	0.64696	0.0177689	0	0.021564	0.256432	0.0177689	0.0225158	0.0253784	0.0177689	0.0187159	0.619019	0.350564	0	0.021564	0.0139929
76B	H	UN	0	M	0.357976	0.34762	0.484215	0.325901	0.34762	0.296513	0.344688	0.34762	0.321631	0.346153	0.34762	0.282913	0.346153	0.369988	0.296513	0.369988	0.333071	0.34762	0.34762	0.314569	0.282913	0.363958	0.357976	0.34762	0.355002	0.343226	0.34762	0.357976	0.34762	0.335958	0.533383	0.34762	0.357976	0.34762	0.198856	0.34762	0.346153	0.350564	0.341767	0.346153	0.473713	0.321631	0.357976	0.34762	0.368476
77A	M	UN	0	A	0.0244229	0.00649757	0.426559	0.388375	0.0083644	0.421678	0.0083644	0.0102359	0.341767	0.0074304	0.0102359	0.396171	0.00929956	0.394605	0.421678	0.0187159	0.374542	0.0102359	0.0083644	0.360961	0.396171	0.0206134	0.0244229	0.0083644	0.0168231	0.0074304	0.0083644	0.0244229	0.0102359	0.019664	0.629643	0.0083644	0.0244229	0.0102359	0.248666	0.0083644	0.0111734	0.00649757	0.0083644	0.0111734	0.594121	0.341767	0.0244229	0.0102359	0.0272928
77B	M	UN	0	A	0.0139929	0.0244229	0.438072	0.408816	0.0187159	0.446406	0.0321006	0.0225158	0.360961	0.021564	0.0225158	0.420059	0.019664	0.424929	0.446406	0.0427873	0.391484	0.0225158	0.0187159	0.377594	0.420059	0.0427873	0.0139929	0.0187159	0.0234687	0.021564	0.0187159	0.0139929	0.0225158	0.0340323	0.671442	0.0187159	0.0139929	0.0225158	0.265594	0.0187159	0.019664	0.0282519	0.0206134	0.019664	0.616913	0.360961	0.0139929	0.0225158	0.0074304
78A	M	UN	0	A	0.0330658	0.0168231	0.405635	0.396171	0.0168231	0.436417	0.0225158	0.0168231	0.349091	0.0158786	0.0168231	0.410412	0.0158786	0.41522	0.436417	0.0121121	0.382196	0.0168231	0.0168231	0.368476	0.410412	0.0369393	0.0330658	0.0168231	0.0234687	0.0139929	0.0168231	0.0330658	0.0168231	0.026335	0.610628	0.0168231	0.0330658	0.0168231	0.262965	0.0168231	0.019664	0.0225158	0.0168231	0.019664	0.572001	0.349091	0.0330658	0.0168231	0.035969
78C	M	UN	0	M	0.337406	0.327329	0.343226	0.360961	0.327329	0.341767	0.324475	0.324475	0.333071	0.323052	0.324475	0.291043	0.325901	0.388375	0.341767	0.349091	0.362458	0.324475	0.327329	0.357976	0.291043	0.343226	0.337406	0.327329	0.325901	0.323052	0.327329	0.337406	0.324475	0.315976	0.533383	0.327329	0.337406	0.324475	0.215916	0.327329	0.323052	0.330195	0.321631	0.323052	0.470244	0.333071	0.337406	0.324475	0.34762
79A	M	UN	0	A	0	0.021564	0.439732	0.39774	0.0177689	0.448084	0.0292122	0.021564	0.350564	0.0187159	0.021564	0.412011	0.0187159	0.416829	0.448084	0.0398576	0.383736	0.021564	0.0177689	0.369988	0.412011	0.0418094	0	0.0177689	0.0244229	0.0187159	0.0177689	0	0.021564	0.0311365	0.64696	0.0177689	0	0.021564	0.256432	0.0177689	0.0225158	0.0253784	0.0177689	0.0187159	0.619019	0.350564	0	0.021564	0.0139929
79B	M	UN	0	A	0.0149352	0.019664	0.439732	0.407224	0.019664	0.448084	0.0272928	0.019664	0.359467	0.0187159	0.019664	0.421678	0.0187159	0.426559	0.448084	0.0379108	0.393043	0.019664	0.019664	0.379125	0.421678	0.0398576	0.0149352	0.019664	0.0282519	0.0168231	0.019664	0.0149352	0.019664	0.0311365	0.669183	0.019664	0.0149352	0.019664	0.264278	0.019664	0.0225158	0.0253784	0.019664	0.0225158	0.627506	0.359467	0.0149352	0.019664	0.0083644
89A	M	UN	0	A	0.019664	0.003706	0.41522	0.383736	0.003706	0.423302	0.00929956	0.003706	0.337406	0.00277778	0.003706	0.39774	0.00277778	0.402467	0.423302	0.019664	0.369988	0.003706	0.003706	0.356487	0.39774	0.021564	0.019664	0.003706	0.0121121	0.000924784	0.003706	0.019664	0.003706	0.0130519	0.63609	0.003706	0.019664	0.003706	0.244814	0.003706	0.00649757	0.00929956	0.003706	0.00649757	0.596164	0.337406	0.019664	0.003706	0.0225158
89B	M	UN	0	A	0	0.021564	0.439732	0.39774	0.0177689	0.448084	0.0292122	0.021564	0.350564	0.0187159	0.021564	0.412011	0.0187159	0.416829	0.448084	0.0398576	0.383736	0.021564	0.0177689	0.369988	0.412011	0.0418094	0	0.0177689	0.0244229	0.0187159	0.0177689	0	0.021564	0.0311365	0.64696	0.0177689	0	0.021564	0.256432	0.0177689	0.0225158	0.0253784	0.0177689	0.0187159	0.619019	0.350564	0	0.021564	0.0139929
89C	M	UN	0	M	0.494866	0.485979	0.388375	0.439732	0.485979	0.405635	0.482454	0.482454	0.421678	0.480698	0.482454	0.380659	0.484215	0.459935	0.405635	0.473713	0.451451	0.482454	0.485979	0.439732	0.380659	0.50567	0.494866	0.485979	0.484215	0.480698	0.485979	0.494866	0.482454	0.471977	0.428193	0.485979	0.494866	0.482454	0.324475	0.485979	0.480698	0.489521	0.478945	0.480698	0.369988	0.421678	0.494866	0.482454	0.511131
90A	M	UN	0	A	0.0206134	0.00463537	0.413614	0.382196	0.00463537	0.421678	0.0121121	0.00463537	0.335958	0.003706	0.00463537	0.396171	0.003706	0.400888	0.421678	0.0225158	0.371503	0.00463537	0.00463537	0.357976	0.396171	0.0225158	0.0206134	0.00463537	0.0130519	0.00185071	0.00463537	0.0206134	0.00463537	0.0158786	0.638251	0.00463537	0.0206134	0.00463537	0.246096	0.00463537	0.0074304	0.0102359	0.00463537	0.0074304	0.594121	0.335958	0.0206134	0.00463537	0.0234687
90B	M	UN	0	A	0.021564	0.00556589	0.418442	0.380659	0.00556589	0.426559	0.0111734	0.00556589	0.334513	0.00463537	0.00556589	0.400888	0.00463537	0.399312	0.426559	0.0234687	0.366967	0.00556589	0.00556589	0.35352	0.400888	0.0253784	0.021564	0.00556589	0.0121121	0.00277778	0.00556589	0.021564	0.00556589	0.0149352	0.63609	0.00556589	0.021564	0.00556589	0.24738	0.00556589	0.0083644	0.0111734	0.00556589	0.0083644	0.596164	0.334513	0.021564	0.00556589	0.0244229
91A	H	UN	0	A	0.021564	0.00929956	0.412011	0.386825	0.00556589	0.426559	0.0168231	0.0074304	0.34031	0.00463537	0.0074304	0.400888	0.00649757	0.405635	0.426559	0.0272928	0.373021	0.0074304	0.00556589	0.359467	0.400888	0.0292122	0.021564	0.00556589	0.00649757	0.00649757	0.00556589	0.021564	0.0074304	0.0206134	0.63609	0.00556589	0.021564	0.0074304	0.24738	0.00556589	0.00277778	0.0130519	0.0074304	0.00649757	0.592083	0.34031	0.021564	0.0074304	0.0244229
91B	H	UN	0	A	0	0.021564	0.439732	0.39774	0.0177689	0.448084	0.0292122	0.021564	0.350564	0.0187159	0.021564	0.412011	0.0187159	0.416829	0.448084	0.0398576	0.383736	0.021564	0.0177689	0.369988	0.412011	0.0418094	0	0.0177689	0.0244229	0.0187159	0.0177689	0	0.021564	0.0311365	0.64696	0.0177689	0	0.021564	0.256432	0.0177689	0.0225158	0.0253784	0.0177689	0.0187159	0.619019	0.350564	0	0.021564	0.0139929
92A	M	UN	0	A	0	0.021564	0.439732	0.39774	0.0177689	0.448084	0.0292122	0.021564	0.350564	0.0187159	0.021564	0.412011	0.0187159	0.416829	0.448084	0.0398576	0.383736	0.021564	0.0177689	0.369988	0.412011	0.0418094	0	0.0177689	0.0244229	0.0187159	0.0177689	0	0.021564	0.0311365	0.64696	0.0177689	0	0.021564	0.256432	0.0177689	0.0225158	0.0253784	0.0177689	0.0187159	0.619019	0.350564	0	0.021564	0.0139929
92B	M	UN	0	M	0.242256	0.233373	0.502051	0.207337	0.233373	0.282913	0.238436	0.233373	0.179822	0.232112	0.233373	0.248666	0.232112	0.229598	0.282913	0.257734	0.20369	0.233373	0.233373	0.18809	0.248666	0.252539	0.242256	0.233373	0.239707	0.229598	0.233373	0.242256	0.233373	0.230854	0.568049	0.233373	0.242256	0.233373	0.0369393	0.233373	0.232112	0.240981	0.228343	0.232112	0.59005	0.179822	0.242256	0.233373	0.259038
101A	M	UN	0	A	0.0206134	0.00463537	0.410412	0.379125	0.00463537	0.418442	0.0121121	0.00463537	0.333071	0.003706	0.00463537	0.393043	0.003706	0.39774	0.418442	0.0225158	0.365461	0.00463537	0.00463537	0.352041	0.393043	0.0244229	0.0206134	0.00463537	0.00929956	0.00185071	0.00463537	0.0206134	0.00463537	0.0158786	0.633935	0.00463537	0.0206134	0.00463537	0.240981	0.00463537	0.003706	0.0102359	0.00463537	0.0074304	0.59005	0.333071	0.0206134	0.00463537	0.0234687
107A	M	UN	0	M	0.256432	0.239707	0.514794	0.20612	0.24738	0.265594	0.24738	0.24738	0.19525	0.246096	0.24738	0.242256	0.246096	0.220862	0.265594	0.264278	0.209778	0.24738	0.24738	0.189278	0.242256	0.266912	0.256432	0.24738	0.253834	0.243534	0.24738	0.256432	0.24738	0.24738	0.573985	0.24738	0.256432	0.24738	0	0.24738	0.246096	0.24738	0.244814	0.248666	0.608544	0.19525	0.256432	0.24738	0.273538
107B	M	UN	0	A	0	0.021564	0.439732	0.39774	0.0177689	0.448084	0.0292122	0.021564	0.350564	0.0187159	0.021564	0.412011	0.0187159	0.416829	0.448084	0.0398576	0.383736	0.021564	0.0177689	0.369988	0.412011	0.0418094	0	0.0177689	0.0244229	0.0187159	0.0177689	0	0.021564	0.0311365	0.64696	0.0177689	0	0.021564	0.256432	0.0177689	0.0225158	0.0253784	0.0177689	0.0187159	0.619019	0.350564	0	0.021564	0.0139929
110A	H	UN	0	A	0.0244229	0.0083644	0.423302	0.391484	0.0083644	0.431472	0.0158786	0.0083644	0.344688	0.0074304	0.0083644	0.405635	0.0074304	0.410412	0.431472	0.026335	0.377594	0.0083644	0.0083644	0.363958	0.405635	0.0282519	0.0244229	0.0083644	0.0168231	0.00556589	0.0083644	0.0244229	0.0083644	0.019664	0.64696	0.0083644	0.0244229	0.0083644	0.251246	0.0083644	0.0111734	0.0139929	0.0083644	0.0111734	0.602329	0.344688	0.0244229	0.0083644	0.0272928
110B	H	UN	0	A	0	0.021564	0.439732	0.39774	0.0177689	0.448084	0.0292122	0.021564	0.350564	0.0187159	0.021564	0.412011	0.0187159	0.416829	0.448084	0.0398576	0.383736	0.021564	0.0177689	0.369988	0.412011	0.0418094	0	0.0177689	0.0244229	0.0187159	0.0177689	0	0.021564	0.0311365	0.64696	0.0177689	0	0.021564	0.256432	0.0177689	0.0225158	0.0253784	0.0177689	0.0187159	0.619019	0.350564	0	0.021564	0.0139929
116A	M	UN	0	A	0.0418094	0.0292122	0.413614	0.400888	0.0234687	0.444732	0.0330658	0.0272928	0.35352	0.026335	0.0272928	0.418442	0.0244229	0.416829	0.444732	0.0187159	0.386825	0.0272928	0.0234687	0.373021	0.418442	0.0437664	0.0418094	0.0234687	0.0244229	0.026335	0.0234687	0.0418094	0.0272928	0.0369393	0.625375	0.0234687	0.0418094	0.0272928	0.27487	0.0234687	0.0225158	0.0330658	0.0272928	0.026335	0.570022	0.35352	0.0418094	0.0272928	0.0427873
116B	M	UN	0	M	0.337406	0.327329	0.487748	0.323052	0.327329	0.285613	0.324475	0.327329	0.299262	0.325901	0.327329	0.261654	0.325901	0.363958	0.285613	0.349091	0.327329	0.327329	0.327329	0.308967	0.261654	0.343226	0.337406	0.327329	0.334513	0.323052	0.327329	0.337406	0.327329	0.315976	0.529628	0.327329	0.337406	0.327329	0.175138	0.327329	0.325901	0.330195	0.321631	0.325901	0.477197	0.299262	0.337406	0.327329	0.34762
116C	H	UN	0	A	0	0.021564	0.439732	0.39774	0.0177689	0.448084	0.0292122	0.021564	0.350564	0.0187159	0.021564	0.412011	0.0187159	0.416829	0.448084	0.0398576	0.383736	0.021564	0.0177689	0.369988	0.412011	0.0418094	0	0.0177689	0.0244229	0.0187159	0.0177689	0	0.021564	0.0311365	0.64696	0.0177689	0	0.021564	0.256432	0.0177689	0.0225158	0.0253784	0.0177689	0.0187159	0.619019	0.350564	0	0.021564	0.0139929
116D	H	UN	0	A	0.0234687	0.0074304	0.421678	0.389928	0.0074304	0.429831	0.0149352	0.0074304	0.343226	0.00649757	0.0074304	0.404049	0.00649757	0.408816	0.429831	0.0253784	0.376067	0.0074304	0.0074304	0.362458	0.404049	0.0272928	0.0234687	0.0074304	0.0158786	0.00463537	0.0074304	0.0234687	0.0074304	0.0187159	0.644773	0.0074304	0.0234687	0.0074304	0.249955	0.0074304	0.0102359	0.0130519	0.0074304	0.0102359	0.604395	0.343226	0.0234687	0.0074304	0.026335
123A	H	UN	0	A	0.0187159	0.00277778	0.413614	0.382196	0.00277778	0.421678	0.0102359	0.00277778	0.335958	0.00185071	0.00277778	0.396171	0.00185071	0.400888	0.421678	0.0206134	0.368476	0.00277778	0.00277778	0.355002	0.396171	0.0225158	0.0187159	0.00277778	0.0111734	0	0.00277778	0.0187159	0.00277778	0.0139929	0.633935	0.00277778	0.0187159	0.00277778	0.243534	0.00277778	0.00556589	0.0083644	0.00277778	0.00556589	0.594121	0.335958	0.0187159	0.00277778	0.021564
129A	M	UN	0	A	0	0.021564	0.439732	0.39774	0.0177689	0.448084	0.0292122	0.021564	0.350564	0.0187159	0.021564	0.412011	0.0187159	0.416829	0.448084	0.0398576	0.383736	0.021564	0.0177689	0.369988	0.412011	0.0418094	0	0.0177689	0.0244229	0.0187159	0.0177689	0	0.021564	0.0311365	0.64696	0.0177689	0	0.021564	0.256432	0.0177689	0.0225158	0.0253784	0.0177689	0.0187159	0.619019	0.350564	0	0.021564	0.0139929
130A	H	UN	0	A	0	0.021564	0.439732	0.39774	0.0177689	0.448084	0.0292122	0.021564	0.350564	0.0187159	0.021564	0.412011	0.0187159	0.416829	0.448084	0.0398576	0.383736	0.021564	0.0177689	0.369988	0.412011	0.0418094	0	0.0177689	0.0244229	0.0187159	0.0177689	0	0.021564	0.0311365	0.64696	0.0177689	0	0.021564	0.256432	0.0177689	0.0225158	0.0253784	0.0177689	0.0187159	0.619019	0.350564	0	0.021564	0.0139929
130B	H	UN	0	A	0.0244229	0.0083644	0.423302	0.391484	0.0083644	0.431472	0.0158786	0.0083644	0.344688	0.0074304	0.0083644	0.405635	0.0074304	0.410412	0.431472	0.026335	0.377594	0.0083644	0.0083644	0.363958	0.405635	0.0282519	0.0244229	0.0083644	0.0168231	0.00556589	0.0083644	0.0244229	0.0083644	0.019664	0.64696	0.0083644	0.0244229	0.0083644	0.251246	0.0083644	0.0111734	0.0139929	0.0083644	0.0111734	0.602329	0.344688	0.0244229	0.0083644	0.0272928
130C	H	UN	0	M	0.242256	0.233373	0.502051	0.207337	0.233373	0.282913	0.238436	0.233373	0.179822	0.232112	0.233373	0.248666	0.232112	0.229598	0.282913	0.257734	0.20369	0.233373	0.233373	0.18809	0.248666	0.252539	0.242256	0.233373	0.239707	0.229598	0.233373	0.242256	0.233373	0.230854	0.568049	0.233373	0.242256	0.233373	0.0369393	0.233373	0.232112	0.240981	0.228343	0.232112	0.59005	0.179822	0.242256	0.233373	0.259038
134A	M	UN	0	A	0	0.021564	0.439732	0.39774	0.0177689	0.448084	0.0292122	0.021564	0.350564	0.0187159	0.021564	0.412011	0.0187159	0.416829	0.448084	0.0398576	0.383736	0.021564	0.0177689	0.369988	0.412011	0.0418094	0	0.0177689	0.0244229	0.0187159	0.0177689	0	0.021564	0.0311365	0.64696	0.0177689	0	0.021564	0.256432	0.0177689	0.0225158	0.0253784	0.0177689	0.0187159	0.619019	0.350564	0	0.021564	0.0139929
135A	M	UN	0	A	0.019664	0.003706	0.41522	0.383736	0.003706	0.423302	0.00929956	0.003706	0.337406	0.00277778	0.003706	0.39774	0.00277778	0.402467	0.423302	0.019664	0.369988	0.003706	0.003706	0.356487	0.39774	0.021564	0.019664	0.003706	0.0121121	0.000924784	0.003706	0.019664	0.003706	0.0130519	0.63609	0.003706	0.019664	0.003706	0.244814	0.003706	0.00649757	0.00929956	0.003706	0.00649757	0.596164	0.337406	0.019664	0.003706	0.0225158
136A	M	UN	0	A	0.0206134	0.00649757	0.407224	0.379125	0.00649757	0.418442	0.0139929	0.00649757	0.333071	0.00556589	0.00649757	0.393043	0.00556589	0.39774	0.418442	0.0244229	0.365461	0.00649757	0.00649757	0.352041	0.393043	0.026335	0.0206134	0.00649757	0.0111734	0.003706	0.00649757	0.0206134	0.00649757	0.0158786	0.629643	0.00649757	0.0206134	0.00649757	0.240981	0.00649757	0.00556589	0.0121121	0.00277778	0.00556589	0.59005	0.333071	0.0206134	0.00649757	0.0253784
136B	M	UN	0	M	0.337406	0.327329	0.487748	0.323052	0.327329	0.285613	0.324475	0.327329	0.299262	0.325901	0.327329	0.261654	0.325901	0.363958	0.285613	0.349091	0.327329	0.327329	0.327329	0.308967	0.261654	0.343226	0.337406	0.327329	0.334513	0.323052	0.327329	0.337406	0.327329	0.315976	0.529628	0.327329	0.337406	0.327329	0.175138	0.327329	0.325901	0.330195	0.321631	0.325901	0.477197	0.299262	0.337406	0.327329	0.34762
137A	H	UN	0	A	0	0.021564	0.439732	0.39774	0.0177689	0.448084	0.0292122	0.021564	0.350564	0.0187159	0.021564	0.412011	0.0187159	0.416829	0.448084	0.0398576	0.383736	0.021564	0.0177689	0.369988	0.412011	0.0418094	0	0.0177689	0.0244229	0.0187159	0.0177689	0	0.021564	0.0311365	0.64696	0.0177689	0	0.021564	0.256432	0.0177689	0.0225158	0.0253784	0.0177689	0.0187159	0.619019	0.350564	0	0.021564	0.0139929
139A	H	UN	0	A	0	0.021564	0.439732	0.39774	0.0177689	0.448084	0.0292122	0.021564	0.350564	0.0187159	0.021564	0.412011	0.0187159	0.416829	0.448084	0.0398576	0.383736	0.021564	0.0177689	0.369988	0.412011	0.0418094	0	0.0177689	0.0244229	0.0187159	0.0177689	0	0.021564	0.0311365	0.64696	0.0177689	0	0.021564	0.256432	0.0177689	0.0225158	0.0253784	0.0177689	0.0187159	0.619019	0.350564	0	0.021564	0.0139929
139B	H	UN	0	A	0.0244229	0.0083644	0.423302	0.391484	0.0083644	0.431472	0.0158786	0.0083644	0.344688	0.0074304	0.0083644	0.405635	0.0074304	0.410412	0.431472	0.026335	0.377594	0.0083644	0.0083644	0.363958	0.405635	0.0282519	0.0244229	0.0083644	0.0168231	0.00556589	0.0083644	0.0244229	0.0083644	0.019664	0.64696	0.0083644	0.0244229	0.0083644	0.251246	0.0083644	0.0111734	0.0139929	0.0083644	0.0111734	0.602329	0.344688	0.0244229	0.0083644	0.0272928
144A	M	UN	0	A	0	0.021564	0.439732	0.39774	0.0177689	0.448084	0.0292122	0.021564	0.350564	0.0187159	0.021564	0.412011	0.0187159	0.416829	0.448084	0.0398576	0.383736	0.021564	0.0177689	0.369988	0.412011	0.0418094	0	0.0177689	0.0244229	0.0187159	0.0177689	0	0.021564	0.0311365	0.64696	0.0177689	0	0.021564	0.256432	0.0177689	0.0225158	0.0253784	0.0177689	0.0187159	0.619019	0.350564	0	0.021564	0.0139929
155A	M	UN	0	M	0.408816	0.382196	0.333071	0.465072	0.388375	0.53905	0.391484	0.385279	0.484215	0.386825	0.385279	0.558257	0.386825	0.49308	0.53905	0.377594	0.509307	0.385279	0.388375	0.507486	0.558257	0.405635	0.408816	0.388375	0.389928	0.386825	0.388375	0.408816	0.385279	0.39774	0.373021	0.388375	0.408816	0.385279	0.423302	0.388375	0.383736	0.391484	0.388375	0.386825	0.35352	0.484215	0.408816	0.385279	0.416829
157A	M	UN	0	A	0.0225158	0.0311365	0.423302	0.407224	0.0292122	0.444732	0.035	0.0292122	0.359467	0.0301738	0.0292122	0.418442	0.0282519	0.423302	0.444732	0.0282519	0.389928	0.0292122	0.0292122	0.376067	0.418442	0.0476957	0.0225158	0.0292122	0.0301738	0.0282519	0.0292122	0.0225158	0.0292122	0.0369393	0.65577	0.0292122	0.0225158	0.0292122	0.272208	0.0292122	0.0282519	0.0369393	0.0292122	0.0301738	0.606467	0.359467	0.0225158	0.0292122	0.0253784
157B	H	UN	0	A	0.019664	0.003706	0.41522	0.383736	0.003706	0.423302	0.0111734	0.003706	0.337406	0.00277778	0.003706	0.39774	0.00277778	0.402467	0.423302	0.021564	0.369988	0.003706	0.003706	0.356487	0.39774	0.0234687	0.019664	0.003706	0.0121121	0.000924784	0.003706	0.019664	0.003706	0.0149352	0.63609	0.003706	0.019664	0.003706	0.244814	0.003706	0.00649757	0.00929956	0.003706	0.00649757	0.596164	0.337406	0.019664	0.003706	0.0225158
158A	M	UN	0	A	0.021564	0.00556589	0.412011	0.383736	0.00556589	0.420059	0.0130519	0.00556589	0.334513	0.00463537	0.00556589	0.394605	0.00463537	0.399312	0.420059	0.0234687	0.373021	0.00556589	0.00556589	0.359467	0.394605	0.0253784	0.021564	0.00556589	0.0139929	0.00277778	0.00556589	0.021564	0.00556589	0.0149352	0.640419	0.00556589	0.021564	0.00556589	0.244814	0.00556589	0.0083644	0.0111734	0.00556589	0.0083644	0.588023	0.334513	0.021564	0.00556589	0.0244229
158B	M	UN	0	M	0.337406	0.327329	0.487748	0.323052	0.327329	0.285613	0.324475	0.327329	0.299262	0.325901	0.327329	0.261654	0.325901	0.363958	0.285613	0.349091	0.327329	0.327329	0.327329	0.308967	0.261654	0.343226	0.337406	0.327329	0.334513	0.323052	0.327329	0.337406	0.327329	0.315976	0.529628	0.327329	0.337406	0.327329	0.175138	0.327329	0.325901	0.330195	0.321631	0.325901	0.477197	0.299262	0.337406	0.327329	0.34762
158C	O	UN	0	A	0.0418094	0.019664	0.436417	0.385279	0.0234687	0.412011	0.0234687	0.0234687	0.338857	0.0244229	0.0234687	0.389928	0.0225158	0.391484	0.412011	0.0282519	0.368476	0.0234687	0.0234687	0.360961	0.389928	0	0.0418094	0.0234687	0.0321006	0.0225158	0.0234687	0.0418094	0.0234687	0.035	0.651352	0.0234687	0.0418094	0.0234687	0.266912	0.0234687	0.026335	0.0177689	0.0253784	0.026335	0.623251	0.338857	0.0418094	0.0234687	0.0427873
159A	M	UN	0	A	0.0206134	0.00649757	0.407224	0.379125	0.00649757	0.418442	0.0139929	0.00649757	0.333071	0.00556589	0.00649757	0.393043	0.00556589	0.39774	0.418442	0.0244229	0.365461	0.00649757	0.00649757	0.352041	0.393043	0.026335	0.0206134	0.00649757	0.0111734	0.003706	0.00649757	0.0206134	0.00649757	0.0158786	0.629643	0.00649757	0.0206134	0.00649757	0.240981	0.00649757	0.00556589	0.0121121	0.00277778	0.00556589	0.59005	0.333071	0.0206134	0.00649757	0.0253784
159B	M	UN	0	A	0.0244229	0.0083644	0.423302	0.391484	0.0083644	0.431472	0.0158786	0.0083644	0.344688	0.0074304	0.0083644	0.405635	0.0074304	0.410412	0.431472	0.026335	0.377594	0.0083644	0.0083644	0.363958	0.405635	0.0282519	0.0244229	0.0083644	0.0168231	0.00556589	0.0083644	0.0244229	0.0083644	0.019664	0.64696	0.0083644	0.0244229	0.0083644	0.251246	0.0083644	0.0111734	0.0139929	0.0083644	0.0111734	0.602329	0.344688	0.0244229	0.0083644	0.0272928
163A	M	UN	0	A	0.0206134	0.00649757	0.407224	0.379125	0.00649757	0.418442	0.0139929	0.00649757	0.333071	0.00556589	0.00649757	0.393043	0.00556589	0.39774	0.418442	0.0244229	0.365461	0.00649757	0.00649757	0.352041	0.393043	0.026335	0.0206134	0.00649757	0.0111734	0.003706	0.00649757	0.0206134	0.00649757	0.0158786	0.629643	0.00649757	0.0206134	0.00649757	0.240981	0.00649757	0.00556589	0.0121121	0.00277778	0.00556589	0.59005	0.333071	0.0206134	0.00649757	0.0253784
164A	M	UN	0	M	0.477197	0.454833	0.0656367	0.487748	0.451451	0.507486	0.461643	0.448084	0.503859	0.449765	0.448084	0.485979	0.449765	0.524031	0.507486	0.446406	0.500248	0.448084	0.451451	0.487748	0.485979	0.477197	0.477197	0.451451	0.45314	0.449765	0.451451	0.477197	0.448084	0.451451	0.344688	0.451451	0.477197	0.448084	0.475453	0.451451	0.446406	0.454833	0.448084	0.446406	0.343226	0.503859	0.477197	0.448084	0.475453
164B	M	UN	0	A	0.0253784	0.00556589	0.424929	0.386825	0.00929956	0.416829	0.0111734	0.0111734	0.34031	0.0083644	0.0111734	0.394605	0.0102359	0.389928	0.416829	0.019664	0.373021	0.0111734	0.00929956	0.359467	0.394605	0.021564	0.0253784	0.00929956	0.0177689	0.0083644	0.00929956	0.0253784	0.0111734	0.0225158	0.627506	0.00929956	0.0253784	0.0111734	0.24738	0.00929956	0.0121121	0.003706	0.00929956	0.0121121	0.596164	0.34031	0.0253784	0.0111734	0.0282519
164C	M	UN	0	A	0.0187159	0.0121121	0.423302	0.382196	0.0139929	0.421678	0.0158786	0.0158786	0.335958	0.0130519	0.0158786	0.386825	0.0149352	0.388375	0.421678	0.026335	0.368476	0.0158786	0.0139929	0.355002	0.386825	0.0282519	0.0187159	0.0139929	0.0225158	0.0130519	0.0139929	0.0187159	0.0158786	0.0253784	0.612717	0.0139929	0.0187159	0.0158786	0.238436	0.0139929	0.0168231	0.0121121	0.0121121	0.0149352	0.594121	0.335958	0.0187159	0.0158786	0.0330658
164D	M	UN	0	A	0.0253784	0.00556589	0.418442	0.386825	0.00929956	0.416829	0.0111734	0.0111734	0.34031	0.0083644	0.0111734	0.394605	0.0102359	0.396171	0.416829	0.0158786	0.379125	0.0111734	0.00929956	0.365461	0.394605	0.0177689	0.0253784	0.00929956	0.0177689	0.0083644	0.00929956	0.0253784	0.0111734	0.0225158	0.631786	0.00929956	0.0253784	0.0111734	0.24738	0.00929956	0.0121121	0	0.00929956	0.0121121	0.600268	0.34031	0.0253784	0.0111734	0.0282519
174A	M	UN	0	A	0.0206134	0.00649757	0.407224	0.379125	0.00649757	0.418442	0.0139929	0.00649757	0.333071	0.00556589	0.00649757	0.393043	0.00556589	0.39774	0.418442	0.0244229	0.365461	0.00649757	0.00649757	0.352041	0.393043	0.026335	0.0206134	0.00649757	0.0111734	0.003706	0.00649757	0.0206134	0.00649757	0.0158786	0.629643	0.00649757	0.0206134	0.00649757	0.240981	0.00649757	0.00556589	0.0121121	0.00277778	0.00556589	0.59005	0.333071	0.0206134	0.00649757	0.0253784
175A	M	UN	0	A	0	0.021564	0.439732	0.39774	0.0177689	0.448084	0.0292122	0.021564	0.350564	0.0187159	0.021564	0.412011	0.0187159	0.416829	0.448084	0.0398576	0.383736	0.021564	0.0177689	0.369988	0.412011	0.0418094	0	0.0177689	0.0244229	0.0187159	0.0177689	0	0.021564	0.0311365	0.64696	0.0177689	0	0.021564	0.256432	0.0177689	0.0225158	0.0253784	0.0177689	0.0187159	0.619019	0.350564	0	0.021564	0.0139929
176A	M	UN	0	A	0	0.021564	0.439732	0.39774	0.0177689	0.448084	0.0292122	0.021564	0.350564	0.0187159	0.021564	0.412011	0.0187159	0.416829	0.448084	0.0398576	0.383736	0.021564	0.0177689	0.369988	0.412011	0.0418094	0	0.0177689	0.0244229	0.0187159	0.0177689	0	0.021564	0.0311365	0.64696	0.0177689	0	0.021564	0.256432	0.0177689	0.0225158	0.0253784	0.0177689	0.0187159	0.619019	0.350564	0	0.021564	0.0139929
177A	M	UN	0	A	0.0206134	0.00649757	0.407224	0.379125	0.00649757	0.418442	0.0139929	0.00649757	0.333071	0.00556589	0.00649757	0.393043	0.00556589	0.39774	0.418442	0.0244229	0.365461	0.00649757	0.00649757	0.352041	0.393043	0.026335	0.0206134	0.00649757	0.0111734	0.003706	0.00649757	0.0206134	0.00649757	0.0158786	0.629643	0.00649757	0.0206134	0.00649757	0.240981	0.00649757	0.00556589	0.0121121	0.00277778	0.00556589	0.59005	0.333071	0.0206134	0.00649757	0.0253784
177B	M	UN	0	A	0.0244229	0.0139929	0.416829	0.391484	0.0083644	0.421678	0.019664	0.0102359	0.344688	0.0111734	0.0102359	0.402467	0.00929956	0.407224	0.421678	0.0301738	0.374542	0.0102359	0.0083644	0.360961	0.402467	0.0301738	0.0244229	0.0083644	0.0111734	0.0111734	0.0083644	0.0244229	0.0102359	0.021564	0.633935	0.0083644	0.0244229	0.0102359	0.251246	0.0083644	0.00929956	0.0177689	0.0083644	0.0074304	0.594121	0.344688	0.0244229	0.0102359	0.0272928
177C	H	UN	0	A	0.0074304	0.0177689	0.429831	0.404049	0.0139929	0.441395	0.0253784	0.0158786	0.356487	0.0149352	0.0158786	0.41522	0.0149352	0.420059	0.441395	0.035969	0.386825	0.0158786	0.0139929	0.373021	0.41522	0.035969	0.0074304	0.0139929	0.0206134	0.0149352	0.0139929	0.0074304	0.0158786	0.0272928	0.660215	0.0139929	0.0074304	0.0158786	0.261654	0.0139929	0.0168231	0.021564	0.0139929	0.0149352	0.614812	0.356487	0.0074304	0.0158786	0.0102359
177D	M	UN	0	M	0.200061	0.182175	0.325901	0.385279	0.184535	0.454833	0.189278	0.184535	0.393043	0.183354	0.184535	0.418442	0.183354	0.400888	0.454833	0.185718	0.371503	0.184535	0.184535	0.366967	0.418442	0.202479	0.200061	0.184535	0.190469	0.180998	0.184535	0.200061	0.184535	0.191661	0.496656	0.184535	0.200061	0.184535	0.335958	0.184535	0.183354	0.186903	0.182175	0.185718	0.491298	0.393043	0.200061	0.184535	0.208557
181A	M	UN	0	A	0.0206134	0.00649757	0.407224	0.379125	0.00649757	0.418442	0.0139929	0.00649757	0.333071	0.00556589	0.00649757	0.393043	0.00556589	0.39774	0.418442	0.0244229	0.365461	0.00649757	0.00649757	0.352041	0.393043	0.026335	0.0206134	0.00649757	0.0111734	0.003706	0.00649757	0.0206134	0.00649757	0.0158786	0.629643	0.00649757	0.0206134	0.00649757	0.240981	0.00649757	0.00556589	0.0121121	0.00277778	0.00556589	0.59005	0.333071	0.0206134	0.00649757	0.0253784
183A	M	UN	0	A	0	0.021564	0.439732	0.39774	0.0177689	0.448084	0.0292122	0.021564	0.350564	0.0187159	0.021564	0.412011	0.0187159	0.416829	0.448084	0.0398576	0.383736	0.021564	0.0177689	0.369988	0.412011	0.0418094	0	0.0177689	0.0244229	0.0187159	0.0177689	0	0.021564	0.0311365	0.64696	0.0177689	0	0.021564	0.256432	0.0177689	0.0225158	0.0253784	0.0177689	0.0187159	0.619019	0.350564	0	0.021564	0.0139929
183B	M	UN	0	A	0.0330658	0.0168231	0.405635	0.396171	0.0168231	0.436417	0.0225158	0.0168231	0.349091	0.0158786	0.0168231	0.410412	0.0158786	0.41522	0.436417	0.0121121	0.382196	0.0168231	0.0168231	0.368476	0.410412	0.0369393	0.0330658	0.0168231	0.0234687	0.0139929	0.0168231	0.0330658	0.0168231	0.026335	0.610628	0.0168231	0.0330658	0.0168231	0.262965	0.0168231	0.019664	0.0225158	0.0168231	0.019664	0.572001	0.349091	0.0330658	0.0168231	0.035969
183C	M	UN	0	M	0.512961	0.49308	0.306181	0.610628	0.500248	0.564117	0.489521	0.496656	0.604395	0.494866	0.496656	0.564117	0.49845	0.640419	0.564117	0.480698	0.621132	0.496656	0.500248	0.610628	0.564117	0.520323	0.512961	0.500248	0.49845	0.494866	0.500248	0.512961	0.496656	0.489521	0.233373	0.500248	0.512961	0.496656	0.511131	0.500248	0.494866	0.49308	0.49308	0.494866	0.369988	0.604395	0.512961	0.496656	0.525892
184A	M	UN	0	A	0.0234687	0.003706	0.421678	0.389928	0.0074304	0.416829	0.00556589	0.0074304	0.343226	0.00649757	0.0074304	0.391484	0.00649757	0.396171	0.416829	0.0158786	0.376067	0.0074304	0.0074304	0.362458	0.391484	0.0177689	0.0234687	0.0074304	0.0158786	0.00463537	0.0074304	0.0234687	0.0074304	0.0168231	0.631786	0.0074304	0.0234687	0.0074304	0.244814	0.0074304	0.0102359	0.00556589	0.0074304	0.0102359	0.596164	0.343226	0.0234687	0.0074304	0.026335
184B	M	UN	0	A	0	0.021564	0.439732	0.39774	0.0177689	0.448084	0.0292122	0.021564	0.350564	0.0187159	0.021564	0.412011	0.0187159	0.416829	0.448084	0.0398576	0.383736	0.021564	0.0177689	0.369988	0.412011	0.0418094	0	0.0177689	0.0244229	0.0187159	0.0177689	0	0.021564	0.0311365	0.64696	0.0177689	0	0.021564	0.256432	0.0177689	0.0225158	0.0253784	0.0177689	0.0187159	0.619019	0.350564	0	0.021564	0.0139929
185A	M	UN	0	A	0	0.021564	0.439732	0.39774	0.0177689	0.448084	0.0292122	0.021564	0.350564	0.0187159	0.021564	0.412011	0.0187159	0.416829	0.448084	0.0398576	0.383736	0.021564	0.0177689	0.369988	0.412011	0.0418094	0	0.0177689	0.0244229	0.0187159	0.0177689	0	0.021564	0.0311365	0.64696	0.0177689	0	0.021564	0.256432	0.0177689	0.0225158	0.0253784	0.0177689	0.0187159	0.619019	0.350564	0	0.021564	0.0139929
185B	M	UN	0	A	0.026335	0.00463537	0.426559	0.388375	0.0102359	0.418442	0.0083644	0.0102359	0.341767	0.00929956	0.0102359	0.396171	0.00929956	0.391484	0.418442	0.0168231	0.374542	0.0102359	0.0102359	0.360961	0.396171	0.0187159	0.026335	0.0102359	0.0187159	0.0074304	0.0102359	0.026335	0.0102359	0.019664	0.629643	0.0102359	0.026335	0.0102359	0.246096	0.0102359	0.0130519	0.00649757	0.0102359	0.0130519	0.598214	0.341767	0.026335	0.0102359	0.0292122
188A	M	UN	0	A	0	0.021564	0.439732	0.39774	0.0177689	0.448084	0.0292122	0.021564	0.350564	0.0187159	0.021564	0.412011	0.0187159	0.416829	0.448084	0.0398576	0.383736	0.021564	0.0177689	0.369988	0.412011	0.0418094	0	0.0177689	0.0244229	0.0187159	0.0177689	0	0.021564	0.0311365	0.64696	0.0177689	0	0.021564	0.256432	0.0177689	0.0225158	0.0253784	0.0177689	0.0187159	0.619019	0.350564	0	0.021564	0.0139929
188B	M	UN	0	M	0.0388835	0.026335	0.380659	0.350564	0.026335	0.391484	0.0340323	0.026335	0.308967	0.0253784	0.026335	0.360961	0.0253784	0.371503	0.391484	0.0447468	0.337406	0.026335	0.026335	0.318798	0.360961	0.0467114	0.0388835	0.026335	0.0311365	0.0234687	0.026335	0.0388835	0.026335	0.035969	0.594121	0.026335	0.0388835	0.026335	0.214684	0.026335	0.0253784	0.0321006	0.0244229	0.0272928	0.560205	0.308967	0.0388835	0.026335	0.0457284
190A	H	UN	0	M	0.491298	0.471977	0.349091	0.649153	0.482454	0.608544	0.471977	0.482454	0.621132	0.480698	0.482454	0.556314	0.480698	0.644773	0.608544	0.466792	0.692086	0.482454	0.482454	0.662447	0.556314	0.509307	0.491298	0.482454	0.491298	0.477197	0.482454	0.491298	0.482454	0.471977	0.338857	0.482454	0.491298	0.482454	0.482454	0.482454	0.480698	0.482454	0.478945	0.484215	0.303406	0.621132	0.491298	0.482454	0.507486
190B	M	UN	0	A	0.0626166	0.0536285	0.475453	0.315976	0.0476957	0.357976	0.0616126	0.0516456	0.273538	0.0506562	0.0516456	0.334513	0.0486812	0.335958	0.357976	0.0727314	0.306181	0.0516456	0.0476957	0.296513	0.334513	0.0727314	0.0626166	0.0476957	0.0506562	0.0506562	0.0476957	0.0626166	0.0516456	0.0636219	0.59005	0.0476957	0.0626166	0.0516456	0.197652	0.0476957	0.0486812	0.0576099	0.049668	0.0486812	0.548592	0.273538	0.0626166	0.0516456	0.0656367
190C	H	UN	0	M	0.360961	0.350564	0.494866	0.270881	0.35352	0.285613	0.350564	0.35352	0.230854	0.352041	0.35352	0.27487	0.352041	0.265594	0.285613	0.379125	0.272208	0.35352	0.35352	0.257734	0.27487	0.357976	0.360961	0.35352	0.363958	0.349091	0.35352	0.360961	0.35352	0.344688	0.454833	0.35352	0.360961	0.35352	0.152148	0.35352	0.355002	0.359467	0.350564	0.355002	0.502051	0.230854	0.360961	0.35352	0.383736
190D	M	UN	0	A	0	0.021564	0.439732	0.39774	0.0177689	0.448084	0.0292122	0.021564	0.350564	0.0187159	0.021564	0.412011	0.0187159	0.416829	0.448084	0.0398576	0.383736	0.021564	0.0177689	0.369988	0.412011	0.0418094	0	0.0177689	0.0244229	0.0187159	0.0177689	0	0.021564	0.0311365	0.64696	0.0177689	0	0.021564	0.256432	0.0177689	0.0225158	0.0253784	0.0177689	0.0187159	0.619019	0.350564	0	0.021564	0.0139929
190E	H	UN	0	A	0.0111734	0.019664	0.429831	0.400888	0.0158786	0.438072	0.0272928	0.0177689	0.35352	0.0168231	0.0177689	0.412011	0.0168231	0.416829	0.438072	0.0379108	0.383736	0.0177689	0.0158786	0.369988	0.412011	0.0379108	0.0111734	0.0158786	0.0206134	0.0168231	0.0158786	0.0111734	0.0177689	0.0292122	0.660215	0.0158786	0.0111734	0.0177689	0.259038	0.0158786	0.0149352	0.0234687	0.0158786	0.0168231	0.610628	0.35352	0.0111734	0.0177689	0.0139929
192A	M	UN	0	A	0.0206134	0.00649757	0.407224	0.379125	0.00649757	0.418442	0.0139929	0.00649757	0.333071	0.00556589	0.00649757	0.393043	0.00556589	0.39774	0.418442	0.0244229	0.365461	0.00649757	0.00649757	0.352041	0.393043	0.026335	0.0206134	0.00649757	0.0111734	0.003706	0.00649757	0.0206134	0.00649757	0.0158786	0.629643	0.00649757	0.0206134	0.00649757	0.240981	0.00649757	0.00556589	0.0121121	0.00277778	0.00556589	0.59005	0.333071	0.0206134	0.00649757	0.0253784
194A	O	UN	0	A	0	0.021564	0.439732	0.39774	0.0177689	0.448084	0.0292122	0.021564	0.350564	0.0187159	0.021564	0.412011	0.0187159	0.416829	0.448084	0.0398576	0.383736	0.021564	0.0177689	0.369988	0.412011	0.0418094	0	0.0177689	0.0244229	0.0187159	0.0177689	0	0.021564	0.0311365	0.64696	0.0177689	0	0.021564	0.256432	0.0177689	0.0225158	0.0253784	0.0177689	0.0187159	0.619019	0.350564	0	0.021564	0.0139929
196A	M	UN	0	A	0	0.021564	0.439732	0.39774	0.0177689	0.448084	0.0292122	0.021564	0.350564	0.0187159	0.021564	0.412011	0.0187159	0.416829	0.448084	0.0398576	0.383736	0.021564	0.0177689	0.369988	0.412011	0.0418094	0	0.0177689	0.0244229	0.0187159	0.0177689	0	0.021564	0.0311365	0.64696	0.0177689	0	0.021564	0.256432	0.0177689	0.0225158	0.0253784	0.0177689	0.0187159	0.619019	0.350564	0	0.021564	0.0139929
196B	M	UN	0	A	0.0418094	0.019664	0.436417	0.385279	0.0234687	0.412011	0.0234687	0.0234687	0.338857	0.0244229	0.0234687	0.389928	0.0225158	0.391484	0.412011	0.0282519	0.368476	0.0234687	0.0234687	0.360961	0.389928	0	0.0418094	0.0234687	0.0321006	0.0225158	0.0234687	0.0418094	0.0234687	0.035	0.651352	0.0234687	0.0418094	0.0234687	0.266912	0.0234687	0.026335	0.0177689	0.0253784	0.026335	0.623251	0.338857	0.0418094	0.0234687	0.0427873
CAL96	C	C	C	A	0.0139929	0.0244229	0.438072	0.408816	0.0187159	0.446406	0.0321006	0.0225158	0.360961	0.021564	0.0225158	0.420059	0.019664	0.424929	0.446406	0.0427873	0.391484	0.0225158	0.0187159	0.377594	0.420059	0.0427873	0.0139929	0.0187159	0.0234687	0.021564	0.0187159	0.0139929	0.0225158	0.0340323	0.671442	0.0187159	0.0139929	0.0225158	0.265594	0.0187159	0.019664	0.0282519	0.0206134	0.019664	0.616913	0.360961	0.0139929	0.0225158	0.0074304
KATB1	C	C	C	A	0.0187159	0.00277778	0.413614	0.382196	0.00277778	0.421678	0.0102359	0.00277778	0.335958	0.00185071	0.00277778	0.396171	0.00185071	0.400888	0.421678	0.0206134	0.368476	0.00277778	0.00277778	0.355002	0.396171	0.0225158	0.0187159	0.00277778	0.0111734	0	0.00277778	0.0187159	0.00277778	0.0139929	0.633935	0.00277778	0.0187159	0.00277778	0.243534	0.00277778	0.00556589	0.0083644	0.00277778	0.00556589	0.594121	0.335958	0.0187159	0.00277778	0.021564
KATB9	C	C	C	A	0.0177689	0.00556589	0.412011	0.383736	0.003706	0.423302	0.0130519	0.00556589	0.337406	0.00277778	0.00556589	0.39774	0.00463537	0.402467	0.423302	0.0234687	0.369988	0.00556589	0.003706	0.356487	0.39774	0.0253784	0.0177689	0.003706	0.0121121	0.00277778	0.003706	0.0177689	0.00556589	0.0149352	0.627506	0.003706	0.0177689	0.00556589	0.244814	0.003706	0.00649757	0.00929956	0	0.00277778	0.592083	0.337406	0.0177689	0.00556589	0.0225158
KATX56	C	C	C	A	0.0206134	0.0083644	0.413614	0.385279	0.00277778	0.421678	0.0158786	0.00649757	0.338857	0.00556589	0.00649757	0.396171	0.003706	0.400888	0.421678	0.026335	0.368476	0.00649757	0.00277778	0.355002	0.396171	0.026335	0.0206134	0.00277778	0.00556589	0.00556589	0.00277778	0.0206134	0.00649757	0.019664	0.638251	0.00277778	0.0206134	0.00649757	0.246096	0.00277778	0.00185071	0.0121121	0.00649757	0.00556589	0.59005	0.338857	0.0206134	0.00649757	0.021564
NABE6	C	C	C	M	0.366967	0.356487	0.502051	0.0840175	0.356487	0.266912	0.362458	0.356487	0.0768158	0.355002	0.356487	0.211002	0.355002	0.0860879	0.266912	0.376067	0.114612	0.356487	0.356487	0.139797	0.211002	0.363958	0.366967	0.356487	0.360961	0.352041	0.356487	0.366967	0.356487	0.35352	0.608544	0.356487	0.366967	0.356487	0.201269	0.356487	0.355002	0.362458	0.35352	0.357976	0.685141	0.0768158	0.366967	0.356487	0.386825
NABE11	C	C	C	A	0.0253784	0.0130519	0.408816	0.389928	0.00929956	0.423302	0.0168231	0.00929956	0.343226	0.0083644	0.00929956	0.39774	0.0102359	0.402467	0.423302	0.0253784	0.369988	0.00929956	0.00929956	0.359467	0.39774	0.0292122	0.0253784	0.00929956	0.0158786	0.0102359	0.00929956	0.0253784	0.00929956	0.0187159	0.631786	0.00929956	0.0253784	0.00929956	0.249955	0.00929956	0.0102359	0.0168231	0.0074304	0.00649757	0.592083	0.343226	0.0253784	0.00929956	0.0282519
NABE12C	C	C	C	A	0.0576099	0.0646287	0.487748	0.443061	0.0606099	0.451451	0.0666461	0.0626166	0.402467	0.0616126	0.0626166	0.431472	0.0616126	0.473713	0.451451	0.0676569	0.451451	0.0626166	0.0606099	0.433117	0.431472	0.0737504	0.0576099	0.0606099	0.0676569	0.0636219	0.0606099	0.0576099	0.0626166	0.0768158	0.638251	0.0606099	0.0576099	0.0626166	0.321631	0.0606099	0.0636219	0.0646287	0.0646287	0.0616126	0.614812	0.402467	0.0576099	0.0626166	0.0586086
NABE15	C	C	C	A	0.021564	0.00556589	0.412011	0.386825	0.003706	0.423302	0.0130519	0	0.34031	0.00277778	0	0.39774	0.00277778	0.402467	0.423302	0.0234687	0.369988	0	0.003706	0.356487	0.39774	0.0234687	0.021564	0.003706	0.0083644	0.00277778	0.003706	0.021564	0	0.0168231	0.63609	0.003706	0.021564	0	0.24738	0.003706	0.00463537	0.0111734	0.00556589	0.00463537	0.592083	0.34031	0.021564	0	0.0225158
NABE17	C	C	C	A	0.0177689	0.00556589	0.41522	0.386825	0	0.423302	0.0130519	0.003706	0.34031	0.00277778	0.003706	0.39774	0.000924784	0.402467	0.423302	0.0234687	0.369988	0.003706	0	0.356487	0.39774	0.0234687	0.0177689	0	0.0083644	0.00277778	0	0.0177689	0.003706	0.0168231	0.63609	0	0.0177689	0.003706	0.24738	0	0.00463537	0.00929956	0.003706	0.00277778	0.592083	0.34031	0.0177689	0.003706	0.0187159
NABE21	C	C	C	A	0.0187159	0.0083644	0.410412	0.388375	0.00277778	0.424929	0.0158786	0.00463537	0.341767	0.003706	0.00463537	0.399312	0.003706	0.404049	0.424929	0.026335	0.371503	0.00463537	0.00277778	0.357976	0.399312	0.026335	0.0187159	0.00277778	0.00929956	0.00556589	0.00277778	0.0187159	0.00463537	0.0177689	0.629643	0.00277778	0.0187159	0.00463537	0.248666	0.00277778	0.00556589	0.0121121	0.00277778	0	0.59005	0.341767	0.0187159	0.00463537	0.021564
4H	M	KY	1	A	0	0.021564	0.439732	0.39774	0.0177689	0.448084	0.0292122	0.021564	0.350564	0.0187159	0.021564	0.412011	0.0187159	0.416829	0.448084	0.0398576	0.383736	0.021564	0.0177689	0.369988	0.412011	0.0418094	0	0.0177689	0.0244229	0.0187159	0.0177689	0	0.021564	0.0311365	0.64696	0.0177689	0	0.021564	0.256432	0.0177689	0.0225158	0.0253784	0.0177689	0.0187159	0.619019	0.350564	0	0.021564	0.0139929
3C	H	KY	1	A	0.0187159	0.00277778	0.413614	0.382196	0.00277778	0.421678	0.0102359	0.00277778	0.335958	0.00185071	0.00277778	0.396171	0.00185071	0.400888	0.421678	0.0206134	0.368476	0.00277778	0.00277778	0.355002	0.396171	0.0225158	0.0187159	0.00277778	0.0111734	0	0.00277778	0.0187159	0.00277778	0.0139929	0.633935	0.00277778	0.0187159	0.00277778	0.243534	0.00277778	0.00556589	0.0083644	0.00277778	0.00556589	0.594121	0.335958	0.0187159	0.00277778	0.021564
37C	H	KA	1	A	0	0.021564	0.439732	0.39774	0.0177689	0.448084	0.0292122	0.021564	0.350564	0.0187159	0.021564	0.412011	0.0187159	0.416829	0.448084	0.0398576	0.383736	0.021564	0.0177689	0.369988	0.412011	0.0418094	0	0.0177689	0.0244229	0.0187159	0.0177689	0	0.021564	0.0311365	0.64696	0.0177689	0	0.021564	0.256432	0.0177689	0.0225158	0.0253784	0.0177689	0.0187159	0.619019	0.350564	0	0.021564	0.0139929
182A	M	UN	0	A	0.0206134	0.00649757	0.407224	0.379125	0.00649757	0.418442	0.0139929	0.00649757	0.333071	0.00556589	0.00649757	0.393043	0.00556589	0.39774	0.418442	0.0244229	0.365461	0.00649757	0.00649757	0.352041	0.393043	0.026335	0.0206134	0.00649757	0.0111734	0.003706	0.00649757	0.0206134	0.00649757	0.0158786	0.629643	0.00649757	0.0206134	0.00649757	0.240981	0.00649757	0.00556589	0.0121121	0.00277778	0.00556589	0.59005	0.333071	0.0206134	0.00649757	0.0253784
K20	C	C	C	A	0.0102359	0.0225158	0.431472	0.405635	0.0168231	0.443061	0.0301738	0.0206134	0.357976	0.019664	0.0206134	0.416829	0.0177689	0.421678	0.443061	0.0408329	0.388375	0.0206134	0.0168231	0.374542	0.416829	0.0408329	0.0102359	0.0168231	0.019664	0.019664	0.0168231	0.0102359	0.0206134	0.0321006	0.666931	0.0168231	0.0102359	0.0206134	0.262965	0.0168231	0.0177689	0.026335	0.0187159	0.0177689	0.616913	0.357976	0.0102359	0.0206134	0.0130519
K131	C	C	C	M	0.350564	0.34031	0.518475	0.0788664	0.34031	0.284262	0.346153	0.34031	0	0.338857	0.34031	0.204904	0.338857	0.0975784	0.284262	0.35352	0.128743	0.34031	0.34031	0.132042	0.204904	0.338857	0.350564	0.34031	0.344688	0.335958	0.34031	0.350564	0.34031	0.337406	0.649153	0.34031	0.350564	0.34031	0.19525	0.34031	0.338857	0.34031	0.337406	0.341767	0.701446	0	0.350564	0.34031	0.369988
K132 / CAL96	C	C	C	A	0.0139929	0.0244229	0.438072	0.408816	0.0187159	0.446406	0.0321006	0.0225158	0.360961	0.021564	0.0225158	0.420059	0.019664	0.424929	0.446406	0.0427873	0.391484	0.0225158	0.0187159	0.377594	0.420059	0.0427873	0.0139929	0.0187159	0.0234687	0.021564	0.0187159	0.0139929	0.0225158	0.0340323	0.671442	0.0187159	0.0139929	0.0225158	0.265594	0.0187159	0.019664	0.0282519	0.0206134	0.019664	0.616913	0.360961	0.0139929	0.0225158	0.0074304
NABE1	C	C	C	A	0.0083644	0.0187159	0.428193	0.402467	0.0130519	0.439732	0.026335	0.0168231	0.355002	0.0158786	0.0168231	0.413614	0.0139929	0.418442	0.439732	0.0369393	0.388375	0.0168231	0.0130519	0.374542	0.413614	0.035	0.0083644	0.0130519	0.021564	0.0158786	0.0130519	0.0083644	0.0168231	0.0282519	0.657989	0.0130519	0.0083644	0.0168231	0.262965	0.0130519	0.0177689	0.0225158	0.0130519	0.0121121	0.612717	0.355002	0.0083644	0.0168231	0.0111734
NABE2	C	C	C	M	0.424929	0.404049	0.533383	0.0546218	0.413614	0.268233	0.407224	0.413614	0.0636219	0.412011	0.413614	0.222104	0.412011	0.0586086	0.268233	0.412011	0.135356	0.413614	0.413614	0.158971	0.222104	0.396171	0.424929	0.413614	0.418442	0.408816	0.413614	0.424929	0.413614	0.407224	0.63609	0.413614	0.424929	0.413614	0.212227	0.413614	0.412011	0.39774	0.410412	0.41522	0.740102	0.0636219	0.424929	0.413614	0.446406
NABE3	C	C	C	M	0.341767	0.334513	0.503859	0.175138	0.331631	0.300641	0.34031	0.331631	0.167011	0.333071	0.331631	0.252539	0.330195	0.179822	0.300641	0.34762	0.190469	0.331631	0.331631	0.201269	0.252539	0.35352	0.341767	0.331631	0.335958	0.330195	0.331631	0.341767	0.331631	0.337406	0.614812	0.331631	0.341767	0.331631	0.260345	0.331631	0.330195	0.334513	0.331631	0.333071	0.596164	0.167011	0.341767	0.331631	0.360961
NABE4	C	C	C	A	0.0646287	0.0737504	0.518475	0.485979	0.0696826	0.527758	0.0819528	0.0717137	0.433117	0.0727314	0.0717137	0.49845	0.0686691	0.503859	0.527758	0.0933796	0.470244	0.0717137	0.0696826	0.454833	0.49845	0.0871252	0.0646287	0.0696826	0.0788664	0.0706975	0.0696826	0.0646287	0.0717137	0.0840175	0.778246	0.0696826	0.0646287	0.0717137	0.334513	0.0696826	0.0747708	0.0798938	0.0717137	0.0706975	0.720525	0.433117	0.0646287	0.0717137	0.0676569
NABE5	C	C	C	A	0.0282519	0.0158786	0.416829	0.394605	0.0121121	0.428193	0.0177689	0.0121121	0.34762	0.0111734	0.0121121	0.402467	0.0130519	0.407224	0.428193	0.0282519	0.377594	0.0121121	0.0121121	0.366967	0.402467	0.0301738	0.0282519	0.0121121	0.0168231	0.0130519	0.0121121	0.0282519	0.0121121	0.021564	0.638251	0.0121121	0.0282519	0.0121121	0.256432	0.0121121	0.0130519	0.019664	0.0139929	0.0130519	0.59005	0.34762	0.0282519	0.0121121	0.0292122
Drk70	C	C	C	A	0.095476	0.104983	0.560205	0.500248	0.0986317	0.550515	0.113536	0.10286	0.45314	0.101801	0.10286	0.524031	0.0996866	0.540949	0.550515	0.125459	0.509307	0.10286	0.0986317	0.489521	0.524031	0.118932	0.095476	0.0986317	0.108179	0.101801	0.0986317	0.095476	0.10286	0.11785	0.783482	0.0986317	0.095476	0.10286	0.369988	0.0986317	0.103921	0.109248	0.10286	0.101801	0.770461	0.45314	0.095476	0.10286	0.0965265
G11521 K2	G	Andean/Peru	Andean/Peru	A	0.0177689	0.0282519	0.434765	0.402467	0.0225158	0.443061	0.035969	0.0244229	0.363958	0.0234687	0.0244229	0.416829	0.0234687	0.421678	0.443061	0.0467114	0.388375	0.0244229	0.0225158	0.383736	0.416829	0.0467114	0.0177689	0.0225158	0.0272928	0.0253784	0.0225158	0.0177689	0.0244229	0.0379108	0.671442	0.0225158	0.0177689	0.0244229	0.270881	0.0225158	0.0234687	0.0321006	0.0225158	0.019664	0.612717	0.363958	0.0177689	0.0244229	0.0206134
G14493 K4	G	Andean/Chile	Andean/Chile	A	0.0321006	0.0177689	0.436417	0.407224	0.0139929	0.444732	0.0253784	0.0158786	0.359467	0.0149352	0.0158786	0.418442	0.0149352	0.423302	0.444732	0.035969	0.389928	0.0158786	0.0139929	0.376067	0.418442	0.035969	0.0321006	0.0139929	0.0225158	0.0149352	0.0139929	0.0321006	0.0158786	0.0292122	0.664686	0.0139929	0.0321006	0.0158786	0.264278	0.0139929	0.0168231	0.021564	0.0158786	0.0168231	0.619019	0.359467	0.0321006	0.0158786	0.0330658
G1975 K6	G	Mesoamerican/Mesoamerican	Mesoamerican/Mesoamerican	M	0.225841	0.217149	0.438072	0.299262	0.217149	0.446406	0.224593	0.217149	0.303406	0.215916	0.217149	0.394605	0.215916	0.324475	0.446406	0.240981	0.303406	0.217149	0.217149	0.285613	0.394605	0.225841	0.225841	0.217149	0.223348	0.213455	0.217149	0.225841	0.217149	0.224593	0.562159	0.217149	0.225841	0.217149	0.284262	0.217149	0.215916	0.222104	0.214684	0.218385	0.579969	0.303406	0.225841	0.217149	0.242256
G2400 K9	G	Mesoamerican/Durango/Jalisco	Mesoamerican/Durango/Jalisco	M	0.642593	0.623251	0.482454	0.750086	0.627506	0.554376	0.614812	0.627506	0.699095	0.629643	0.627506	0.573985	0.625375	0.706171	0.554376	0.633935	0.722945	0.627506	0.627506	0.740102	0.573985	0.612717	0.642593	0.627506	0.633935	0.625375	0.627506	0.642593	0.627506	0.619019	0.410412	0.627506	0.642593	0.627506	0.631786	0.627506	0.621132	0.619019	0.627506	0.629643	0.253834	0.699095	0.642593	0.627506	0.666931
G4644 K8	G	Andean/Nueva Granada	Andean/Nueva Granada	A	0.0272928	0.0130519	0.431472	0.396171	0.0130519	0.423302	0.0168231	0.0168231	0.352041	0.0139929	0.0168231	0.39774	0.0139929	0.402467	0.423302	0.0272928	0.388375	0.0168231	0.0130519	0.374542	0.39774	0.0272928	0.0272928	0.0130519	0.019664	0.0139929	0.0130519	0.0272928	0.0168231	0.0282519	0.640419	0.0130519	0.0272928	0.0168231	0.255132	0.0130519	0.0177689	0.0130519	0.0149352	0.0158786	0.596164	0.352041	0.0272928	0.0168231	0.0301738
G5708 K2	G	Andean/Peru	Andean/Peru	A	0.0102359	0.0206134	0.431472	0.405635	0.0149352	0.446406	0.0282519	0.0187159	0.357976	0.0177689	0.0187159	0.420059	0.0158786	0.421678	0.446406	0.0388835	0.388375	0.0187159	0.0149352	0.374542	0.420059	0.0388835	0.0102359	0.0149352	0.0234687	0.0177689	0.0149352	0.0102359	0.0187159	0.0301738	0.657989	0.0149352	0.0102359	0.0187159	0.265594	0.0149352	0.019664	0.0244229	0.0149352	0.0139929	0.612717	0.357976	0.0102359	0.0187159	0.0130519
Roba1	C	C	C	M	0.619019	0.600268	0.423302	0.727807	0.592083	0.552443	0.588023	0.592083	0.701446	0.59005	0.592083	0.600268	0.594121	0.722945	0.552443	0.586002	0.740102	0.592083	0.592083	0.732701	0.600268	0.623251	0.619019	0.592083	0.598214	0.594121	0.592083	0.619019	0.592083	0.588023	0.299262	0.592083	0.619019	0.592083	0.608544	0.592083	0.586002	0.600268	0.592083	0.59005	0	0.701446	0.619019	0.592083	0.629643
[truncated: 183 more columns]
